# Supplementary material for: DNA methylation atlas and machinery in the developing and regenerating annelid Platynereis dumerilii
Source: BMC Biol. 2021 Aug 3;19:148. doi: 10.1186/s12915-021-01074-5 (PMC8330077; doi:10.1186/s12915-021-01074-5)
Supplement: Supplementary file 2 — Additional file 2: Tables S1-S8. Supplementary Tables. Table S1: CpG o/e ratios obtained with Notos. Table S2: LUMA data. Table S3: Methylation levels of stretches of CpGs in Pdum-Histone H4 and Pdum-14-3-3-like genes defined by bisulfite pyrosequencing at different stages of the P. dumerilii life cycle. Table S4: Sequences used for phylogenetic analyses. Table S5: Lethality and autotomy induced by Decitabine treatment (short-term experiments). Table S6: Lethality and autotomy induced by Decitabine treatment (long-term experiments). Table S7: Primers used for P. dumerilii gene cloning and bisulfite pyrosequencing. Table S8: Databases used to retrieve sequences for phylogenetic analyses. [file 12915_2021_1074_MOESM2_ESM.xlsx]

## Sheet: Table S1
Supplementary Table 1: CpG o/e ratios obtained with Notos
	Modes	Skewness	Variance	Peak1	Peak 2	Peak 3	Warnings
Cluster 4: mosaic type methylation (≥2 modes, or 1 mode and skewness < -0.04)
Acropora digitifera	1	-0.21	0.24	0.79
Sycon ciliatum	1	-0.2	0.17	0.8
Hyalella azteca	1	-0.41	0.22	0.91
Branchiostoma floridae	1	-0.26	0.23	0.82
Aiptasia sp.	1	-0.18	0.23	0.82
Saccoglossus kowalevskii	2	0.26	0.27	0.5	0.9
Lingula anatina	2	0.31	0.29	0.26	0.81
Limulus polyphemus	2	0.48	0.24	0.32	0.73
Catajapyx aquilonaris	2	0.27	0.2	0.48	0.65		Close modes. Plateau from 0.4 to 0.8
Biomphalaria glabrata	2	0.47	0.24	0.25	0.68
Acyrthosiphon pisum	2	0.3	0.33	0.66	1.07		Close modes. Plateau from 0.55 to 1.1
Aplysia californica	2 (2 fused)	0.05	0.17	0.49	0.58	0.74	Close modes. 2 peaks at 0.49 and 0.74
Parasteatoda tepidariorum	2	0.24	0.2	0.51	0.69		Close modes. Plateau from 0.4 to 0.8
Cluster 3: gene body methylation (1 mode at < 0.69)
Pleurobrachia bachei	1	0.59	0.19	0.63
Octopus bimaculoides	1	1.39	0.33	0.44
Latimeria chalumnae	1	0.46	0.16	0.33
Hydra magnipapillata	1	0.55	0.26	0.5
Chrysemys picta bellii	1	0.49	0.16	0.32
Callorhinchus milii	1 (2 fused)	0.36	0.15	0.47			Close modes.
Cluster 2: low gene body methylation (1 mode at ≥ 0.69 and SD ≥0.12)
Hypsibius dujardini	1	0.07	0.13	1.06
Oscarella carmela	1	0.14	0.27	0.78
Adineta vaga	1	0.13	0.26	1.07
Lepisosteus oculatus	1 (2 fused)	0.09	0.18	0.7545			Close modes.

## Sheet: Table S2
Supplementary Table 2: LUMA data
LUMA values at different developmental stages - Figure 1											Comparisons between methylation levels in the different analyzed stages
Samples	Technical replicate 1	Technical replicate 2	Technical replicate 3	Technical replicate 4	Mean technical replicates	Mean biological replicates					Tukey's multiple comparisons test	Mean 1	Mean 2	Summary	Adjusted P Value
12hpf - 1	80.0542	81.9546			81.0044	82.05					12hpf vs. 24hpf	82.05	82.5	ns	>0,9999
12hpf - 2	82.6869	83.5002			83.0936						12hpf vs. 48hpf	82.05	81.13	ns	>0,9999
24hpf - 1	82.5982	82.2123			82.4053	82.5					12hpf vs. 72hpf	82.05	81.5	ns	>0,9999
24hpf - 2	82.6914	82.4855			82.5922						12hpf vs. 4dpf	82.05	60.95	***	0.0001
48hpf - 1	79.3827	79.5705			79.4766	81.13					12hpf vs. 5dpf	82.05	64.93	***	0.0005
48hpf - 2	81.2501	80.5315			80.8908						12hpf vs. 15dpf	82.05	61.25	***	0.0001
48hpf - 3	83.1035	82.9642			83.0338						12hpf vs. 3mpf	82.05	28.52	****	<0,0001
72hpf - 1	81.6699	81.5588			81.6144	81.5					12hpf vs. Female	82.05	49.28	****	<0,0001
72hpf - 2	82.7943	82.9475			82.8709						12hpf vs. Male	82.05	68.85	*	0.017
72hpf - 3	80.2613	79.9262			79.9705						24hpf vs. 48hpf	82.5	81.13	ns	>0,9999
4dpf-1	63.1347	62.6175	62.237		62.6631	60.95					24hpf vs. 72hpf	82.5	81.5	ns	>0,9999
4dpf-2	59.0741	59.2715			59.1728						24hpf vs. 4dpf	82.5	60.95	****	<0,0001
5dpf-1	66.8896	67.1828			67.0362	64.93					24hpf vs. 5dpf	82.5	64.93	***	0.0004
5dpf-2	64.0697	64.6467			64.3582						24hpf vs. 15dpf	82.5	61.25	***	0.0001
5dpf-3	63.2677	63.5033			63.3855						24hpf vs. 3mpf	82.5	28.52	****	<0,0001
15dpf-1	59.7849	59.7954			59.7901	61.25					24hpf vs. Female	82.5	49.28	****	<0,0001
15dpf-2	62.7242	62.713			62.7186						24hpf vs. Male	82.5	68.85	*	0.0128
3mpf-1	27.3865	27.0894	27.0019		27.1593	28.52					48hpf vs. 72hpf	81.13	81.5	ns	>0,9999
3mpf-2	28.5323	27.5977	28.1214		28.0838						48hpf vs. 4dpf	81.13	60.95	****	<0,0001
3mpf-3	33.3528	32.7971	32.1049		32.7516						48hpf vs. 5dpf	81.13	64.93	***	0.0003
3mpf-4	28.4809	27.6643			28.0726						48hpf vs. 15dpf	81.13	61.25	****	<0,0001
3mpf-5	25.7987	27.116			26.4573						48hpf vs. 3mpf	81.13	28.52	****	<0,0001
Male-1	69.0454	69.26	71.4842		69.9299	68.85					48hpf vs. Female	81.13	49.28	****	<0,0001
Male-2	66.7092	67.9825	68.7294		67.807						48hpf vs. Male	81.13	68.85	*	0.0145
Female-1	56.5596	51.5458	53.0476	51.776	53.2322	49.28					72hpf vs. 4dpf	81.5	60.95	****	<0,0001
Female-2	57.8537	55.8524	57.06		56.922						72hpf vs. 5dpf	81.5	64.93	***	0.0002
Female-3	43.0066	44.0779	44.0308		43.7051						72hpf vs. 15dpf	81.5	61.25	****	<0,0001
Female-4	43.2098	43.3126	44.3967		43.6397						72hpf vs. 3mpf	81.5	28.52	****	<0,0001
											72hpf vs. Female	81.5	49.28	****	<0,0001
LUMA values in control, Decitabine-treated, and RG-108-treated 72hpf larvae - Figure 6											72hpf vs. Male	81.5	68.85	*	0.0112
											4dpf vs. 5dpf	60.95	64.93	ns	0.9235
Samples	Technical replicate 1	Technical replicate 2			Mean technical replicates	Mean biological replicates					4dpf vs. 15dpf	60.95	61.25	ns	>0,9999
Control - 1	81.3283	81.9033			81.6158	81.49					4dpf vs. 3mpf	60.95	28.52	****	<0,0001
Control - 2	82.7891	82.9757			82.8824						4dpf vs. Female	60.95	49.28	*	0.0142
Control - 3	80.2613	79.9262			79.9705						4dpf vs. Male	60.95	68.85	ns	0.3451
Decitabine-1	36.8372	36.4135			36.6254	39.29					5dpf vs. 15dpf	64.93	61.25	ns	0.9505
Decitabine-2	48.7975	48.8421			48.8198						5dpf vs. 3mpf	64.93	28.52	****	<0,0001
Decitabine-3	32.2242	32.634			32.4291						5dpf vs. Female	64.93	49.28	***	0.0002
RG-108-1	82.4638	83.1356			82.7997	82.51					5dpf vs. Male	64.93	68.85	ns	0.9302
RG-108-2	82.1807	82.2439			82.2123						15dpf vs. 3mpf	61.25	28.52	****	<0,0001
											15dpf vs. Female	61.25	49.28	*	0.0114
											15dpf vs. Male	61.25	68.85	ns	0.3926
											3mpf vs. Female	28.52	49.28	****	<0,0001
											3mpf vs. Male	28.52	68.85	****	<0,0001
											Female vs. Male	49.28	68.85	****	<0,0001

## Sheet: Table S3
Supplementary Table 3: Methylation levels of stretches of CpGs in Pdum-Histone H4 and Pdum-14-3-3-like genes defined by bisulfite pyrosequencing at different stages of the P.dumerilii life cycle
Methylation levels for each CpG is indicated (%). For each stage, two biological replicates have been studied (_1 and _2) with two technical replicates. For each sample, mean and SD of technical replicates are shown.
Pdum-14-3-3-like gene
Technical Replicate 1
	CG1	CG2	CG3	CG4	CG5	CG6	CG7	CG8	CG9	CG10	CG11	CG12	CG13	CG14	CG15	CG16
24hpf_1	0.6	0.6	0.9	1.7	1.1	1.3	3.5	4	6	1.5	2.6	2	0.9	2.1	1.8	1
24hpf_2	0.7	0.6	0.9	1.4	0.9	0.9	2.6	2.9	5.3	1.3	2.1	1.8	0.8	1.8	1.8	1.1
72hpf_1	1.8	1.1	1.6	3.6	3	4.1	5.5	6	9.9	3.2	3.9	2.8	2.3	3.5	2.9	1.8
72hpf_2	1.1	0.8	1.1	2.2	2.6	3.6	4.5	5.2	8	2.5	3.1	2.6	1.2	2.3	1.4	1.2
4dpf_1	0.6	0.7	0.9	1.5	1	1.2	3.3	3.9	6.6	1.7	2.7	2	0.8	2	2	0.9
4dpf_2	0.7	0.9	1.1	1.9	1.2	0.8	3.6	4.4	7.8	2.5	2.9	2.5	0.4	2.5	2.9	1.5
3mpf_1	0.7	1	1	1.4	0.9	1.2	3.3	3.1	5.7	1.6	2.5	1.8	0.6	2	2	1.1
3mpf_2	1	1.7	1.2	1.7	0.9	1.3	3.2	3.5	5.5	1.7	2.2	2.1	1	2.7	2.4	1.1
male_1	0.8	1.4	1	1.7	1.2	1.2	3.6	4	6.2	1.7	2.8	2	0.8	1.8	1.6	1
male_2	0.9	1.9	1.8	3.2	2.9	2.4	5.9	6	9.2	2.9	4.3	3	1.2	2.3	2.5	1.3
female_1	1.2	1.4	1.7	2.1	1.5	1.8	3.7	3.1	6.6	1.8	2.9	2.5	2	3.4	2.1	1.9
female_2	1.2	1.3	1.4	2.1	1.3	1.3	3.2	3.1	5.6	1.6	2.7	1.9	0.9	2.4	2.4	1.9
Technical Replicate 2
	CG1	CG2	CG3	CG4	CG5	CG6	CG7	CG8	CG9	CG10	CG11	CG12	CG13	CG14	CG15	CG16
24hpf_1	0.6	0.7	0.9	2.1	1.4	1.9	5.3	6	9.5	2.4	3.7	2.7	0.9	1.6	1.6	1.1
24hpf_2	0.5	0.6	0.8	1.6	1.4	1.8	5.4	6	9.8	2.4	3.9	2.9	0.9	1.6	1.5	1
72hpf_1	1.6	0.9	1.9	3.4	3.4	4.4	5.4	5.4	9.3	3.1	4.3	3.3	1.9	4	3	2.1
72hpf_2	1.4	0.7	1.3	2.6	2.6	3.8	3.5	3.7	7.1	1.6	2.7	2.3	1.3	2.5	2.1	1.4
4dpf_1	0.7	0.5	0.7	2.3	2.2	3.2	6.8	7.7	11.6	2.8	4.5	3.1	0.9	1.9	1.7	0.9
4dpf_2	0.8	0.6	0.8	2.3	2.2	2.8	7.3	7.5	11.7	3	4.6	3.5	0.4	2.6	3	1.2
3mpf_1	1.2	0.6	0.8	1.6	1.2	1.8	4.5	5.1	7.8	2	3.1	2.1	0.9	1.7	1.7	0.9
3mpf_2	1.3	0.8	1.2	2.4	1.7	2.2	5.9	6.5	10.1	2.7	4	3.2	1.1	2.3	2.3	1
male_1	1.4	0.7	1.1	1.8	1.4	1.6	5	5.5	8.6	2.2	3.5	2.6	0.9	1.9	1.4	0.9
male_2	1.5	0.9	1.6	2.5	1.6	1.9	5.9	6.5	10.5	2.6	3.9	2.8	1.3	2.4	2.7	1.4
female_1	1.3	1.3	1.6	2.3	2.1	2.1	6.3	6.6	11	2.7	4.5	3.1	1.2	2.6	2.4	1.3
female_2	1.1	1	1.2	2.4	2.2	2.6	6.8	7.5	11.5	2.8	4.4	3.1	1	2.3	2.3	1.4
Mean of technical replicates
	CG1	CG2	CG3	CG4	CG5	CG6	CG7	CG8	CG9	CG10	CG11	CG12	CG13	CG14	CG15	CG16
24hpf_1	0	0.1	0	0.2	0.2	0.5	1.3	1.4	2.5	0.6	0.8	0.5	0	0.3	0.2	0.1
24hpf_2	0.1	0.1	0.1	0.1	0.4	0.6	2	2.2	3.2	0.8	1.3	0.8	0	0.2	0.2	0.1
72hpf_1	1.7	1	1.7	3.5	3.2	4.2	5.4	5.7	9.6	3.1	4.1	3.1	2.1	3.7	3	2
72hpf_2	1.3	0.7	1.2	2.4	2.6	3.7	4	4.4	7.6	2.1	2.9	2.4	1.2	2.4	1.7	1.3
4dpf_1	0	0.2	0.1	0.6	0.9	1.5	2.5	2.7	3.5	0.8	1.3	0.7	0.1	0	0.3	0
4dpf_2	0	0.2	0.2	0.3	0.7	1.4	2.6	2.2	2.8	0.3	1.2	0.7	0	0	0.1	0.2
3mpf_1	0.4	0.3	0.1	0.1	0.2	0.5	0.9	1.4	1.5	0.3	0.5	0.2	0.2	0.2	0.2	0.1
3mpf_2	0.3	0.6	0	0.5	0.5	0.7	1.9	2.1	3.3	0.7	1.2	0.8	0	0.3	0.1	0.1
male_1	0.5	0.5	0	0.1	0.2	0.3	1	1.1	1.7	0.4	0.5	0.4	0.1	0	0.1	0.1
male_2	0.4	0.7	0.2	0.5	0.9	0.4	0	0.4	1	0.2	0.3	0.1	0.1	0.1	0.1	0.1
female_1	0.1	0.1	0.1	0.1	0.4	0.2	1.8	2.5	3.1	0.6	1.1	0.4	0.6	0.6	0.2	0.4
female_2	0.1	0.2	0.1	0.2	0.6	0.9	2.6	3.1	4.2	0.9	1.2	0.9	0.1	0	0.1	0.4
Standard deviation of technical replicates
	CG1	CG2	CG3	CG4	CG5	CG6	CG7	CG8	CG9	CG10	CG11	CG12	CG13	CG14	CG15	CG16
24hpf_1	0	0.1	0	0.2	0.2	0.5	1.3	1.4	2.5	0.6	0.8	0.5	0	0.3	0.2	0.1
24hpf_2	0.1	0.1	0.1	0.1	0.4	0.6	2	2.2	3.2	0.8	1.3	0.8	0	0.2	0.2	0.1
72hpf_1	0.1	0.1	0.2	0.1	0.3	0.2	0	0.5	0.5	0	0.2	0.3	0.3	0.4	0.1	0.3
72hpf_2	0.2	0.1	0.2	0.3	0	0.2	0.7	1	0.6	0.7	0.2	0.2	0.1	0.1	0.5	0.2
4dpf_1	0	0.2	0.1	0.6	0.9	1.5	2.5	2.7	3.5	0.8	1.3	0.7	0.1	0	0.3	0
4dpf_2	0	0.2	0.2	0.3	0.7	1.4	2.6	2.2	2.8	0.3	1.2	0.7	0	0	0.1	0.2
3mpf_1	0.4	0.3	0.1	0.1	0.2	0.5	0.9	1.4	1.5	0.3	0.5	0.2	0.2	0.2	0.2	0.1
3mpf_2	0.3	0.6	0	0.5	0.5	0.7	1.9	2.1	3.3	0.7	1.2	0.8	0	0.3	0.1	0.1
male_1	0.5	0.5	0	0.1	0.2	0.3	1	1.1	1.7	0.4	0.5	0.4	0.1	0	0.1	0.1
male_2	0.4	0.7	0.2	0.5	0.9	0.4	0	0.4	1	0.2	0.3	0.1	0.1	0.1	0.1	0.1
female_1	0.1	0.1	0.1	0.1	0.4	0.2	1.8	2.5	3.1	0.6	1.1	0.4	0.6	0.6	0.2	0.4
female_2	0.1	0.2	0.1	0.2	0.6	0.9	2.6	3.1	4.2	0.9	1.2	0.9	0.1	0	0.1	0.4
Pdum-Histone H4 gene
Technical Replicate 1
	CG1	CG2	CG3	CG4	CG5	CG6	CG7
24hpf_1	85.2	73.9	68.1	76.7	61	57.8	16.1
24hpf_2	86.5	76.6	80.4	72.4	73.1	57.4	4.3
72hpf_1	87.7	81.6	79	86.1	72.2	66.4	21.9
72hpf_2	86.9	79.2	75.5	81.9	67.3	64.5	19.9
4dpf_1	82	71	65.6	75.5	56.4	56.2	14.3
4dpf_2	80	65.5	63.2	65.6	54.4	48.2	13.6
3mpf_1	82	72	66.6	75.9	57.3	55.5	14.4
3mpf_2	83.2	73.7	66.8	76.6	57.9	16.4	14.2
male_1	79	72.2	66.6	76.6	58	56.5	15.7
male_2	82.2	74.6	71.1	78.9	63.5	60.3	17.8
female_1	87.92	82.85	82.76	85.82	74.63	68.76	26.17
female_2	82.4	72.3	66	75.6	57.9	56.1	15.1
Technical Replicate 2
	CG1	CG2	CG3	CG4	CG5	CG6	CG7
24hpf_1	89.2	82.4	80.3	84.6	77.3	69.3	24.9
24hpf_2	88.9	80.1	75.1	82	68.1	63.6	19.7
72hpf_1	87.1	80.5	80.1	84.7	74.4	67.4	20.6
72hpf_2	86.3	79.3	77.2	81.2	70.5	64.9	20.3
4dpf_1	86.5	78.4	76.2	81.1	69.1	64.4	19.8
4dpf_2	81.7	73.7	68.5	74.1	59.5	54.8	15.7
3mpf_1	85	77.2	73.6	80.2	64.9	62.6	17.7
3mpf_2	86	77.1	70.3	78.3	63.6	59.6	17.1
male_1	82.7	78.7	76.3	82.4	71.2	66.1	21.7
male_2	85.1	81	79.4	83.4	75.1	67.7	24.9
female_1	87.3	83.3	79.7	85.9	71.8	67.5	25
female_2	86.2	78.4	74.4	81.4	65.9	63.3	20.6
Mean of technical replicates
	CG1	CG2	CG3	CG4	CG5	CG6	CG7
24hpf_1	87.2	78.1	74.2	80.7	69.2	63.5	20.5
24hpf_2	87.7	78.3	77.8	77.2	70.6	60.5	12
72hpf_1	87.4	81.1	79.6	85.4	73.3	66.9	21.2
72hpf_2	86.6	79.2	76.3	81.6	68.9	64.7	20.1
4dpf_1	84.3	74.7	70.9	78.3	62.7	60.3	17
4dpf_2	80.8	69.6	65.8	69.9	56.9	51.5	14.7
3mpf_1	83.5	74.6	70.1	78.1	61.1	59	16.1
3mpf_2	84.6	75.4	68.6	77.5	60.7	38	15.7
male_1	80.8	75.5	71.4	79.5	64.6	61.3	18.7
male_2	83.7	77.8	75.3	81.1	69.3	64	21.3
female_1	87.63	83.085	81.225	85.84	73.215	68.15	25.57
female_2	84.3	75.4	70.2	78.5	61.9	59.7	17.8
Standard deviation of technical replicates
	CG1	CG2	CG3	CG4	CG5	CG6	CG7
24hpf_1	2.8	6	8.6	5.6	11.5	8.1	6.2
24hpf_2	1.7	2.5	3.8	6.8	3.5	4.4	10.9
72hpf_1	0.5	0.7	0.7	1	1.5	0.7	0.9
72hpf_2	0.4	0.1	1.2	0.5	2.2	0.3	0.3
4dpf_1	3.1	5.2	7.5	4	9	5.8	3.9
4dpf_2	1.2	5.7	3.7	6	3.6	4.6	1.5
3mpf_1	2.2	3.6	4.9	3	5.4	5	2.3
3mpf_2	1.9	2.4	2.5	1.2	4	30.5	2
male_1	2.6	4.6	6.9	4.1	9.3	6.8	4.2
male_2	2	4.5	5.9	3.2	8.2	5.2	5.1
female_1	0.410122	0.33234	2.17082	0.0282843	2.00111	0.86267	0.848528
female_2	2.7	4.4	5.9	4.1	5.7	5.1	3.9

## Sheet: Table S4
Supplementary Table 4: Sequences used for phylogenetic analyses
DNMT	DNMT (177 seq)
	Accession number - Full name	Shortened name used in phylogenetic tree
	XP_001657555.2 tRNA (cytosine(38)-C(5))-methyltransferase [Aedes aegypti]	Aaeg_XP_001657555.2
	Aplysia_gi|524877139|ref|XP_005095276.1| PREDICTED: DNA (cytosine-5)-methyltransferase PliMCI isoform X1 [Aplysia californica]	Acal_XP_005095276.1
	XP_012941472.1 PREDICTED: tRNA (cytosine(38)-C(5))-methyltransferase-like, partial [Aplysia californica]	Acal_XP_012941472.1
	NP_001280056.1 DNA (cytosine-5)-methyltransferase 3B [Anolis carolinensis] ADD14583.1 DNA methyltransferase 3B [Anolis carolinensis]	Acar_NP_001280056.1
	XP_003222002.1 PREDICTED: LOW QUALITY PROTEIN: tRNA (cytosine(38)-C(5))-methyltransferase [Anolis carolinensis]	Acar_XP_003222002.1
	gi|327284227|ref|XP_003226840.1| PREDICTED: DNA (cytosine-5)-methyltransferase 1-like [Anolis carolinensis]	Acar_XP_003226840.1
	XP_008105653.1 PREDICTED: DNA (cytosine-5)-methyltransferase 3-like isoform X1 [Anolis carolinensis] XP_008105654.1 PREDICTED: DNA (cytosine-5)-methyltransferase 3-like isoform X1 [Anolis carolinensis] XP_008105655.1 PREDICTED: DNA (cytosine-5)-methyltransferase 3-like isoform X1 [Anolis carolinensis]	Acar_XP_008105653.1
	XP_016853309.1 PREDICTED: DNA (cytosine-5)-methyltransferase 3A [Anolis carolinensis]	Acar_XP_016853309.1
	ELR21928.1 DNA methyltransferase dnmt5, putative [Acanthamoeba castellanii str. Neff]	Acas_ELR21928.1
	adi_EST_assem_4714-prot	Adig_4714
	Adig-DNMT2-prot-modelPK	Adig_DNMT2_modelPK
	adi_v1.01094	Adig_v1.01094
	AIPGENE28556+Aiptasia_AIPGENE28558	Aipt_28556+28558
	AIPGENE24404 sp|O88508|DNM3A MOUSE DNA (cytosine-5)-methyltransferase 3A+AIPGENE24421 sp|Q1LZ53|DNM3A RAT DNA (cytosine-5)-methyltransferase 3A	Aipt_O88508
	AIPGENE8839 sp|Q54JH6|CMT1 DICDI DNA (cytosine-5)-methyltransferase	Aipt_Q54JH6
	ACYPI073296-PA pep:known supercontig:GCA_000142985.2:GL349818:876314:881799:1 gene:ACYPI073296 transcript:ACYPI073296-RA description:"Cytosine-specific methyltransferase "	Apis_ACYPI073296
	XP_001949338.2 PREDICTED: tRNA (cytosine(38)-C(5))-methyltransferase [Acyrthosiphon pisum]	Apis_XP_001949338.2
	XP_016662566.1 DNA (cytosine-5)-methyltransferase 3C-like [Acyrthosiphon pisum]	Apis_XP_016662566.1
	XP_029348651.1 DNA (cytosine-5)-methyltransferase 3-like [Acyrthosiphon pisum]	Apis_XP_029348651.1
	XP_003386062.1 PREDICTED: DNA (cytosine-5)-methyltransferase 3A-like isoform X1 [Amphimedon queenslandica]	Aque_XP_003386062.1
	XP_003389338.2 PREDICTED: tRNA (cytosine(38)-C(5))-methyltransferase-like [Amphimedon queenslandica]	Aque_XP_003389338.2
	XP_019849850.1 PREDICTED: DNA (cytosine-5)-methyltransferase 1-like isoform X2 [Amphimedon queenslandica]	Aque_XP_019849850.1
	XP_019859084.1 PREDICTED: LOW QUALITY PROTEIN: DNA (cytosine-5)-methyltransferase 1-like [Amphimedon queenslandica]	Aque_XP_019859084.1
	GSADVT00036986001 peptide: GSADVT00036986001 pep:protein_coding	Avag_GSADVT00036986001
	jgi|Brafl1|204680|e_gw.24.105.1	Bflo_204680
	Bflo_DNMT3_model_PK	Bflo_DNMT3_model_PK
	XP_002592995.1 hypothetical protein BRAFLDRAFT_275730 [Branchiostoma floridae] EEN49006.1 hypothetical protein BRAFLDRAFT_275730 [Branchiostoma floridae]	Bflo_XP_002592995.1
	BGLTMP005185-PA hypothetical protein|protein_coding|LGUN_random_Scaffold15589:19525-32128:-1|gene:BGLTMP005185	Bgla_5185
	XP_013095826.1 PREDICTED: tRNA (cytosine(38)-C(5))-methyltransferase-like [Biomphalaria glabrata] XP_013095827.1 PREDICTED: tRNA (cytosine(38)-C(5))-methyltransferase-like [Biomphalaria glabrata]	Bgla_XP_013095826.1
	CDP98269.1 Bm10463 [Brugia malayi]	Bmal_CDP98269.1
	NP_001193431.1 DNA (cytosine-5)-methyltransferase 3A [Bos taurus]	Btau_NP_001193431.1
	NP_861528.1 tRNA (cytosine-5-)-methyltransferase [Bos taurus] Q7YS61.1 RecName: Full=tRNA (cytosine-5-)-methyltransferase; AltName: Full=DNA (cytosine-5)-methyltransferase-like protein 2; Short=Dnmt2 AAP20550.1 DNA cytosine-5 methyltransferase 2 [Bos taurus] DAA23557.1 TPA: tRNA (cytosine-5-)-methyltransferase [Bos taurus]	Btau_NP_861528.1
	NP_861529.2 DNA (cytosine-5)-methyltransferase 3B [Bos taurus]	Btau_NP_861529.2
	XP_010822784.1 PREDICTED: DNA (cytosine-5)-methyltransferase 3-like [Bos taurus] XP_010799972.1 PREDICTED: DNA (cytosine-5)-methyltransferase 3-like [Bos taurus]	Btau_XP_010822784.1
	XP_015327477.1 PREDICTED: DNA (cytosine-5)-methyltransferase 1 isoform X1 [Bos taurus]	Btau_XP_015327477.1
	Caqu-DNMT2-prot-model-PK-C89379_a_6_0_l_1455	Caqu_C89379_a_6_0_l_1455
	gnl|Catajapyx_aquilonaris_protein_v0.5.3|CAQU001464-PA	Caqu_CAQU001464
	CAQU007561-PA+CAQU009352-PA	Caqu_CAQU007561+CAQU009352
	EKC23761 pep:novel supercontig:GCA_000297895.1:scaffold1862:622753:640790:1 gene:CGI_10021920 transcript:EKC23761 description:"Cytosine-specific methyltransferase "	Cgig_EKC23761
	XP_011435619.1 PREDICTED: DNA (cytosine-5)-methyltransferase 3B isoform X1 [Crassostrea gigas]	Cgig_XP_011435619.1
	XP_011450725.1 PREDICTED: tRNA (cytosine(38)-C(5))-methyltransferase [Crassostrea gigas]	Cgig_XP_011450725.1
	gi|459185464|ref|XP_002122948.2| PREDICTED: LOW QUALITY PROTEIN: DNA (cytosine-5)-methyltransferase 1 [Ciona intestinalis]	Cint_XP_002122948.2
	XP_002128135.1 PREDICTED: tRNA (cytosine(38)-C(5))-methyltransferase-like [Ciona intestinalis]	Cint_XP_002128135.1
	XP_009861613.1 PREDICTED: DNA (cytosine-5)-methyltransferase 3A-like [Ciona intestinalis]	Cint_XP_009861613.1
	XP_018670748.1 PREDICTED: DNA (cytosine-5)-methyltransferase 3A-like isoform X1 [Ciona intestinalis]	Cint_XP_018670748.1
	gi|398665182|gb|AFO94067.1| DNA (cytosine-5)-methyltransferase 1 [Callorhinchus milii]	Cmil_AFO94067.1
	XP_007883119.1 PREDICTED: DNA (cytosine-5)-methyltransferase 3B-like isoform X1 [Callorhinchus milii]	Cmil_XP_007883119.1
	XP_007896370.1 PREDICTED: tRNA (cytosine(38)-C(5))-methyltransferase isoform X1 [Callorhinchus milii]	Cmil_XP_007896370.1
	XP_007898625.1 PREDICTED: DNA (cytosine-5)-methyltransferase 3A isoform X1 [Callorhinchus milii]	Cmil_XP_007898625.1
	ENSACAP00000004041_1 ENSACAP00000004041_1 ENSACAP00000004041_1 JH584408.1:385769-416975 -1	Cpic_ENSACAP00000004041_1
	XP_005282499.1 PREDICTED: tRNA (cytosine(38)-C(5))-methyltransferase isoform X1 [Chrysemys picta bellii]	Cpic_XP_005282499.1
	XP_005284191.1 PREDICTED: DNA (cytosine-5)-methyltransferase 3A isoform X1 [Chrysemys picta bellii]	Cpic_XP_005284191.1
	XP_005304927.1 PREDICTED: DNA (cytosine-5)-methyltransferase 3B [Chrysemys picta bellii]	Cpic_XP_005304927.1
	XP_008169122.1 PREDICTED: DNA (cytosine-5)-methyltransferase 3-like [Chrysemys picta bellii]	Cpic_XP_008169122.1
	hypothetical protein CAPTEDRAFT_108989 [Capitella teleta]	Ctel_108989
	Capitella_Cc160905_estExt_Genewise1_C_6160005	Ctel_160905
	jgi|Capca1|188129|fgenesh1_pg.C_scaffold_171000022+jgi|Capca1|1762|fgenesh1_pm.C_scaffold_171000003	Ctel_188129
	Cc222429_estExt_fgenesh1_pg_C_1660022	Ctel_222429
	NP_001036355.1 methyltransferase 2, isoform C [Drosophila melanogaster] NP_477475.2 methyltransferase 2, isoform D [Drosophila melanogaster] ABI31309.1 methyltransferase 2, isoform C [Drosophila melanogaster] AAF53163.2 methyltransferase 2, isoform D [Drosophila melanogaster]	Dmel_NP_001036355.1
	DPOGS212925-TA peptide: DPOGS212925-PA pep:protein_coding	Dple_DPOGS212925
	EHJ76342 pep:novel supercontig:DanPle_1.0:JH382198:8024:13869:1 gene:KGM_12912 transcript:EHJ76342	Dple_EHJ76342
	DappuP117816 pep:novel scaffold:Dappu1:scaffold_265:62145:62848:1 gene:DappuG117816 transcript:DappuT117816	Dpul_117816
	jgi|Dappu1|192688|estExt_Genewise1Plus.C_60696	Dpul_192688
	jgi|Dappu1|320126|NCBI_GNO_3300142	Dpul_320126
	EFX80183.1 hypothetical protein DAPPUDRAFT_346987 [Daphnia pulex]	Dpul_EFX80183.1
	AAI24099.1 DNA (cytosine-5-)-methyltransferase 4 [Danio rerio]	Drer_AAI24099.1
	ENSDARP00000013243 pep:known chromosome:Zv9:3:55442890:55458838:-1 gene:ENSDARG00000030756 transcript:ENSDART00000021977 gene_biotype:protein_coding transcript_biotype:protein_coding	Drer_ENSDARP00000013243
	NP_001018153.1 tRNA (cytosine(38)-C(5))-methyltransferase [Danio rerio] BAD95483.1 DNA methyltransferase [Danio rerio]	Drer_NP_001018153.1
	NP_001315096.1 DNA (cytosine-5)-methyltransferase 3A isoform 1 [Danio rerio]	Drer_NP_001315096.1
	NP_571461.1 DNA (cytosine-5-)-methyltransferase 3 beta, duplicate b.2 [Danio rerio] BAD95477.1 DNA methyltransferase [Danio rerio]	Drer_NP_571461.1
	XP_005160915.1 DNA (cytosine-5-)-methyltransferase 3 alpha a isoform X1 [Danio rerio]	Drer_XP_005160915.1
	XP_005162096.1 DNA methyltransferase dnmt5 isoform X1 [Danio rerio] XP_021325425.1 DNA methyltransferase dnmt5 isoform X1 [Danio rerio]	Drer_XP_005162096.1
	XP_005167049.1 DNA (cytosine-5-)-methyltransferase 3 beta, duplicate a isoform X1 [Danio rerio] XP_005167050.1 DNA (cytosine-5-)-methyltransferase 3 beta, duplicate a isoform X1 [Danio rerio]	Drer_XP_005167049.1
	BAD99025.1 DNA methyltransferase 2 [Gallus gallus]	Ggal_BAD99025.1
	NP_001020003.1 DNA (cytosine-5)-methyltransferase 3A [Gallus gallus] Q4W5Z4.1 RecName: Full=DNA (cytosine-5)-methyltransferase 3A; Short=Dnmt3a BAD99023.1 DNA methyltransferase 3A [Gallus gallus]	Ggal_NP_001020003.1
	NP_996835.1 DNA (cytosine-5)-methyltransferase 1 [Gallus gallus] Q92072.1 RecName: Full=DNA (cytosine-5)-methyltransferase 1; Short=Dnmt1; AltName: Full=DNA methyltransferase GgaI; Short=DNA MTase GgaI; Short=M.GgaI; AltName: Full=MCMT BAA07867.1 DNA (cytosine-5-)-methyltransferase [Gallus gallus] prf||2112268A DNA methyltransferase [Gallus gallus]	Ggal_NP_996835.1
	XP_015151885.1 PREDICTED: DNA (cytosine-5)-methyltransferase 3B isoform X1 [Gallus gallus] XP_015151886.1 PREDICTED: DNA (cytosine-5)-methyltransferase 3B isoform X1 [Gallus gallus]	Ggal_XP_015151885.1
	gnl|Hyalella_azteca_protein_v0.5.3|HAZT003192-PA	Hazt_HAZT003192
	gnl|Hyalella_azteca_protein_v0.5.3|HAZT006446-PA	Hazt_HAZT006446
	XP_018026278.1 PREDICTED: tRNA (cytosine(38)-C(5))-methyltransferase-like [Hyalella azteca]	Hazt_XP_018026278.1
	","id":"hypsibius_dujardini_nhd315_core_32_85_1__protein__BV898_04582.p01","title":""}]}	Hduj_BV898_04582.p01
	XP_002166687.2 PREDICTED: tRNA (cytosine(38)-C(5))-methyltransferase-like [Hydra vulgaris]	Hmag_XP_002166687.2
	XP_012557244.1 PREDICTED: DNA (cytosine-5)-methyltransferase PliMCI-like [Hydra vulgaris]	Hmag_XP_012557244.1
	XP_012561137.1 PREDICTED: DNA (cytosine-5)-methyltransferase 3A-like [Hydra vulgaris]	Hmag_XP_012561137.1
	jgi|Helro1|116156	Hrob_116156
	jgi|Helro1|162653	Hrob_162653
	Helojgi|Helro1|89038	Hrob_89038
	gi|195927037|ref|NP_001124295.1| DNA (cytosine-5)-methyltransferase 1 isoform a [Homo sapiens]	Hsap_NP_001124295.1
	gi|4758184|ref|NP_004403.1| tRNA (cytosine(38)-C(5))-methyltransferase_DNMT2 [Homo sapiens]	Hsap_NP_004403.1
	gi|12751473|ref|NP_072046.2| DNA (cytosine-5)-methyltransferase 3A isoform a [Homo sapiens]	Hsap_NP_072046.2
	gi|28559061|ref|NP_787044.1| DNA (cytosine-5)-methyltransferase 3B isoform 2 [Homo sapiens]	Hsap_NP_787044.1
	gi|28872780|ref|NP_787063.1| DNA (cytosine-5)-methyltransferase 3-like isoform 2 [Homo sapiens]	Hsap_NP_787063.1
	g11540.t1 pep:novel supercontig:GCA_001039355.1:LFEI01000219:126796:198942:-1 gene:g11540 transcript:g11540.t1	Lana_g11540.t1
	XP_013412300.1 PREDICTED: uncharacterized protein LOC106175034 [Lingula anatina]	Lana_XP_013412300.1
	XP_013412655.1 PREDICTED: tRNA (cytosine(38)-C(5))-methyltransferase-like [Lingula anatina]	Lana_XP_013412655.1
	XP_013416790.1 PREDICTED: uncharacterized protein LOC106178227 [Lingula anatina]	Lana_XP_013416790.1
	ENSLACP00000012502 pep:novel scaffold:LatCha1:JH127822.1:557931:625634:1 gene:ENSLACG00000011017 transcript:ENSLACT00000012595 gene_biotype:protein_coding transcript_biotype:protein_coding	Lcha_ENSLACP00000012502
	XP_005999072.1 PREDICTED: tRNA (cytosine(38)-C(5))-methyltransferase isoform X1 [Latimeria chalumnae]	Lcha_XP_005999072.1
	XP_014343300.1 PREDICTED: DNA (cytosine-5)-methyltransferase 3A [Latimeria chalumnae]	Lcha_XP_014343300.1
	XP_014350916.1 PREDICTED: DNA (cytosine-5)-methyltransferase 3B [Latimeria chalumnae]	Lcha_XP_014350916.1
	jgi|Lotgi1|171288|fgenesh2_pg_C_sca_112000062	Lgig_171288
	XP_009052047.1 hypothetical protein LOTGIDRAFT_114987 [Lottia gigantea] ESO97462.1 hypothetical protein LOTGIDRAFT_114987 [Lottia gigantea]	Lgig_XP_009052047.1
	XP_009055961.1 hypothetical protein LOTGIDRAFT_232712, partial [Lottia gigantea] +Lottia_XP_009055960.1 hypothetical protein LOTGIDRAFT_119453 [Lottia gigantea]	Lgig_XP_009055961.1+XP_009055960.1
	ENSLOCP00000009053 pep:known_by_projection chromosome:LepOcu1:LG6:14759695:14785458:-1 gene:ENSLOCG00000007421 transcript:ENSLOCT00000009064 gene_biotype:protein_coding transcript_biotype:protein_coding	Locu_ENSLOCP00000009053
	XP_006634398.1 PREDICTED: tRNA (cytosine(38)-C(5))-methyltransferase isoform X1 [Lepisosteus oculatus]	Locu_XP_006634398.1
	XP_015204065.1 PREDICTED: DNA (cytosine-5)-methyltransferase 3A isoform X2 [Lepisosteus oculatus]	Locu_XP_015204065.1
	XP_015220486.1 PREDICTED: DNA (cytosine-5)-methyltransferase 3B-like isoform X1 [Lepisosteus oculatus]	Locu_XP_015220486.1
	XP_015220711.1 PREDICTED: uncharacterized protein LOC102682940 [Lepisosteus oculatus]	Locu_XP_015220711.1
	XP_013775600.1 PREDICTED: DNA (cytosine-5)-methyltransferase 3B-like [Limulus polyphemus]	Lpol_XP_013775600.1
	XP_013778629.1 PREDICTED: DNA (cytosine-5)-methyltransferase 3B-like [Limulus polyphemus]	Lpol_XP_013778629.1
	XP_013779188.1 PREDICTED: tRNA (cytosine(38)-C(5))-methyltransferase-like [Limulus polyphemus]	Lpol_XP_013779188.1
	gi|926629820|ref|XP_013780573_1| PREDICTED: DNA (cytosine-5)-methyltransferase 1-like [Limulus polyphemus]	Lpol_XP_013780573_1
	XP_013786105.1 PREDICTED: LOW QUALITY PROTEIN: DNA (cytosine-5)-methyltransferase 3A-like [Limulus polyphemus]	Lpol_XP_013786105.1
	XP_001742234.1 uncharacterized protein MONBRDRAFT_1464, partial [Monosiga brevicollis MX1]	Mbre_MONBRDRAFT_1464
	ML002234a-PA pep+ML002229a-PA pep	Mlei_ML002234a+ML002229a
	ML074813a-RA peptide: ML074813a-PA pep:protein_coding	Mlei_ML074813a
	ML35881a-RA peptide: ML35881a-PA pep:protein_coding	Mlei_ML35881a
	NP_001186360.2 DNA (cytosine-5)-methyltransferase 1 isoform 1 [Mus musculus]	Mmus_NP_001186360.2
	NP_001258674.1 DNA (cytosine-5)-methyltransferase 3B isoform 2 [Mus musculus]	Mmus_NP_001258674.1
	NP_001258682.1 DNA (cytosine-5)-methyltransferase 3A isoform 1 [Mus musculus]	Mmus_NP_001258682.1
	NP_001271126.1 DNA (cytosine-5)-methyltransferase 3-like isoform 1 [Mus musculus]	Mmus_NP_001271126.1
	NP_034197.3 tRNA (cytosine(38)-C(5))-methyltransferase_DNMT2 [Mus musculus]	Mmus_NP_034197.3
	jgi_Nemve1_127267_e_gw.236.7.1	Nvec_127267
	jgi_Nemve1_132811_e_gw.312.54.1	Nvec_132811
	NEMVEDRAFT_v1g125496-PA pep:known scaffold:ASM20922v1:scaffold_220:90507:112974:-1 gene:NEMVEDRAFT_v1g125496 transcript:NEMVEDRAFT_v1g125496-RA	Nvec_v1g125496
	NV11649-PA pep:known chromosome:GCA_000002325.2:2:9948583:9953904:1 gene:NV11649 transcript:NV11649-RA description:"Cytosine-specific methyltransferase "	Nvit_NV11649
	NV14091-PA pep:novel chromosome:GCA_000002325.2:1:2853045:2859265:-1 gene:NV14091 transcript:NV14091-RA	Nvit_NV14091
	NV17734-PA pep:novel supercontig:GCA_000002325.2:GL340996:308239:313448:1 gene:NV17734 transcript:NV17734-RA description:"Cytosine-specific methyltransferase "	Nvit_NV17734
	XP_001602026.3 PREDICTED: tRNA (cytosine(38)-C(5))-methyltransferase [Nasonia vitripennis]	Nvit_XP_001602026.3
	XP_008204446.1 PREDICTED: DNA (cytosine-5)-methyltransferase 3B isoform X1 [Nasonia vitripennis]	Nvit_XP_008204446.1
	Ocbimv22034501m_p	Obim_22034501m
	XP_014770812.1 PREDICTED: DNA (cytosine-5)-methyltransferase 3B-like isoform X2 [Octopus bimaculoides] KOF90818.1 hypothetical protein OCBIM_22010487mg [Octopus bimaculoides]	Obim_XP_014770812.1
	XP_014773951.1 PREDICTED: tRNA (cytosine(38)-C(5))-methyltransferase-like [Octopus bimaculoides]	Obim_XP_014773951.1
	m.104173 g.104173 ORF g.104173 m.104173 type:complete len:655 (+) comp37201_c0_seq13:690-2654(+)	Ocar_m.104173
	m.109426 g.109426 ORF g.109426 m.109426 type:complete len:1375 (+) comp37343_c0_seq16:731-4855(+)	Ocar_m.109426
	Ocar_m.89599	Ocar_m.89599
	Pbac_3469897	Pbac_3469897
	AFV53350.1 DNA (cytosine-5-)-methyltransferase 1 [Pleurobrachia bachei]	Pbac_AFV53350.1
	Pdum_DNMT1_comp223422_c0_seq1	Pdum_dnmt1_comp223422_c0_seq1
	Pdum_DNMT2_comp216256_c0_seq1	Pdum_dnmt2
	Pdum-DNMT3-prot	Pdum_dnmt3
	ENSPMAT00000007628 peptide: ENSPMAP00000007594 pep:protein_coding	Pmar_ENSPMAT00000007628
	ENSPMAT00000008525 peptide: ENSPMAP00000008487 pep:protein_coding	Pmar_ENSPMAT00000008525
	GENSCAN00000023487 pep:genscan scaffold:Pmarinus_7.0:GL476694:262528:294481:1 transcript:GENSCAN00000023487 transcript_biotype:protein_coding + GENSCAN00000022101 pep	Pmar_GENSCAN00000023487+GENSCAN00000022101
	Ptep_aug3.g9131.t1	Ptep_aug3.g9131.t1
	XP_015906236.1 DNA (cytosine-5)-methyltransferase 3C-like [Parasteatoda tepidariorum]	Ptep_XP_015906236.1
	XP_021000750.1 DNA (cytosine-5)-methyltransferase PliMCI [Parasteatoda tepidariorum]	Ptep_XP_021000750.1
	XP_021002349.1 DNA (cytosine-5)-methyltransferase 3B-like, partial [Parasteatoda tepidariorum]	Ptep_XP_021002349.1
	XP_021003330.1 tRNA (cytosine(38)-C(5))-methyltransferase [Parasteatoda tepidariorum]	Ptep_XP_021003330.1
	lcl|scipt006106_1 unnamed protein product	Scil_006106_1
	scipt017007_1	Scil_17007_1
	scpid45473| scgid7044| tRNA (cytosine(38)-C(5))-methyltransferase; DNA (cytosine-5)-methyltransferase-like protein 2; DNA methyltransferase homolog MmuIIP; Met-2	Scil_scpid45473
	Skow-DNMT1-prot-modelPK	Skow-DNMT1-prot-modelPK
	XP_006813977.1 PREDICTED: tRNA (cytosine(38)-C(5))-methyltransferase-like [Saccoglossus kowalevskii]	Skow_XP_006813977.1
	XP_006815704.1 PREDICTED: DNA (cytosine-5)-methyltransferase 3A-like, partial [Saccoglossus kowalevskii]	Skow_XP_006815704.1
	XP_006824674.1 PREDICTED: DNA (cytosine-5)-methyltransferase 3A-like, partial [Saccoglossus kowalevskii]	Skow_XP_006824674.1
	Smp_198180.1 peptide: Smp_198180.1:pep pep:protein_coding	Sman_198180.1
	SMAR010448-PB pep:novel scaffold:Smar1:JH431978:87476:94141:1 gene:SMAR010448 transcript:SMAR010448-RB	Smar_10448
	SMAR010552-PA pep:novel scaffold:Smar1:JH431980:49659:55796:1 gene:SMAR010552 transcript:SMAR010552-RA	Smar_10552
	SMAR015548-PA pep:novel scaffold:Smar1:JH431312:658717:678578:-1 gene:SMAR015548 transcript:SMAR015548-RA	Smar_15548
	SMAR007615-PA pep:novel scaffold:Smar1:JH431795:148105:161170:1 gene:SMAR007615 transcript:SMAR007615-RA	Smar_7615
	SMAR004394-RA peptide: SMAR004394-PA pep:protein_coding	Smar_SMAR004394
	SMAR006764-RA peptide: SMAR006764-PA pep:protein_coding	Smar_SMAR006764
	SMU15036408	Smed_15036408
	XP_011668392.1 PREDICTED: tRNA (cytosine-5-)-methyltransferase isoform X1 [Strongylocentrotus purpuratus]	Spur_XP_011668392.1
	gi|72091983|ref|XP_780273.1| PREDICTED: DNA (cytosine-5)-methyltransferase PliMCI-like isoform 1 [Strongylocentrotus purpuratus] OU gi|390363610|ref|XP_003730410.1| PREDICTED: DNA (cytosine-5)-methyltransferase PliMCI-like [Strongylocentrotus purpuratus]. Même séquence	Spur_XP_780273.1
	XP_787412.3 PREDICTED: DNA (cytosine-5)-methyltransferase 3A [Strongylocentrotus purpuratus]	Spur_XP_787412.3
	XP_004993491.1 uncharacterized protein PTSG_05624 [Salpingoeca rosetta]	Sros_PTSG_05624
	XP_004987485.1 methyltransferase [Salpingoeca rosetta]	Sros_PTSG_11488
	Triad1|49657	Tadh_49657
	TC013587-PA pep:novel scaffold:Tcas3:ChLGX:4399611:4406785:-1 gene:TC013587 transcript:TC013587-RA description:"Cytosine-specific methyltransferase "	Tcas_TC013587
	XP_008196999.1 PREDICTED: tRNA (cytosine-5-)-methyltransferase [Tribolium castaneum] EFA09160.1 DNA methyltransferase 2 [Tribolium castaneum] ASA69507.1 DNA methyltransferase 2 [Tribolium castaneum]	Tcas_XP_008196999.1
	TENSTGUP00000014140 pep:known_by_projection chromosome:taeGut3.2.4:Un:116426172:116436437:-1 gene:ENSTGUG00000013708 transcript:ENSTGUT00000014305 gene_biotype:protein_coding transcript_biotype:protein_coding+ENSTGUP00000015266	Tgut_ENSTGUP00000014140
	XP_002196308.1 PREDICTED: DNA (cytosine-5)-methyltransferase 3B [Taeniopygia guttata]	Tgut_XP_002196308.1
	ENSXETP00000047703_3 pep:known scaffold:JGI_4_2:GL172728_1:369316:385097:1 gene:ENSXETG00000022035_3 transcript:ENSXETT00000047703_3 gene_biotype:protein_coding transcript_biotype:protein_coding	Xtro_ENSXETP00000047703_3
	NP_001004959.2 tRNA (cytosine(38)-C(5))-methyltransferase [Xenopus tropicalis]	Xtro_NP_001004959.2
	XP_004919670.1 PREDICTED: DNA (cytosine-5)-methyltransferase 3A isoform X2 [Xenopus tropicalis]	Xtro_XP_004919670.1
TET	TET (75seq)
	Accession number - Full name	Shortened name used in phylogenetic tree
	XP_021699256.1 DNA N6-methyl adenine demethylase isoform X1 [Aedes aegypti]	Aaeg_XP_021699256.1
	XP_012934815.1 PREDICTED: uncharacterized protein LOC101846562 isoform X1 [Aplysia californica]	Acal_XP_012934815.1
	XP_008117412.2 PREDICTED: methylcytosine dioxygenase TET2 [Anolis carolinensis]	Acar_XP_008117412.2
	XP_008120025.1 PREDICTED: methylcytosine dioxygenase TET3 isoform X1 [Anolis carolinensis]	Acar_XP_008120025.1
	XP_016850778.1 PREDICTED: methylcytosine dioxygenase TET1-like [Anolis carolinensis] XP_016850779.1 PREDICTED: methylcytosine dioxygenase TET1-like [Anolis carolinensis]+XP_016850780.1 PREDICTED: methylcytosine dioxygenase TET3 [Anolis carolinensis]	Acar_XP_016850778.1+XP_016850780.1
	adi_v1.05459	Adig_v1.05459
	AIPGENE20303 sp|Q6N021|TET2 HUMAN Methylcytosine dioxygenase TET2	Aipt_20303
	XP_008183448.2 PREDICTED: DNA N6-methyl adenine demethylase, partial [Acyrthosiphon pisum]+XP_008183450.1 PREDICTED: DNA N6-methyl adenine demethylase [Acyrthosiphon pisum]	Apis_XP_008183448.2+XP_008183450.1
	Aqu2.1.38691_001 peptide: Aqu2.1.38691_001 pep:protein_coding	Aque_Aqu2.1.38691_001
	XP_002585985.1 hypothetical protein BRAFLDRAFT_185107 [Branchiostoma floridae] EEN41996.1 hypothetical protein BRAFLDRAFT_185107, partial [Branchiostoma floridae]+XP_002585984.1 hypothetical protein BRAFLDRAFT_255656 [Branchiostoma floridae] EEN41995.1 hypothetical protein BRAFLDRAFT_255656, partial [Branchiostoma floridae]	Bflo_XP_002585985.1+XP_002585984.1
	XP_013079909.1 PREDICTED: uncharacterized protein LOC106065605 [Biomphalaria glabrata] XP_013079910.1 PREDICTED: uncharacterized protein LOC106065605 [Biomphalaria glabrata]	Bgla_XP_013079909.1
	XP_005212537.2 PREDICTED: methylcytosine dioxygenase TET3-like [Bos taurus] XP_015320810.1 PREDICTED: methylcytosine dioxygenase TET3-like [Bos taurus]+XP_005212531.2 PREDICTED: methylcytosine dioxygenase TET3 isoform X1 [Bos taurus] XP_015320803.1 PREDICTED: methylcytosine dioxygenase TET3 isoform X1 [Bos taurus]	Btau_XP_005212537.2+XP_015320803.1
	XP_010826379.1 PREDICTED: methylcytosine dioxygenase TET2 isoform X1 [Bos taurus] XP_010804239.1 PREDICTED: methylcytosine dioxygenase TET2 isoform X1 [Bos taurus]	Btau_XP_010826379.1
	XP_015316519.1 PREDICTED: methylcytosine dioxygenase TET1 [Bos taurus] XP_015325320.1 PREDICTED: methylcytosine dioxygenase TET1 [Bos taurus]	Btau_XP_015316519.1
	gnl|Catajapyx_aquilonaris_protein_v0.5.3|CAQU005664-PA+gnl|Catajapyx_aquilonaris_protein_v0.5.3|CAQU005665-PA	Caqu_CAQU005664+005665
	gnl|Catajapyx_aquilonaris_protein_v0.5.3|CAQU007952-PA	Caqu_CAQU007952-PA
	XP_019920805.1 PREDICTED: uncharacterized protein LOC105323277 isoform X1 [Crassostrea gigas]+XP_011419030.1 PREDICTED: DNA N6-methyl adenine demethylase-like isoform X1 [Crassostrea gigas]	Cgig_XP_019920805.1+XP_011419030.1
	XP_002125458.3 PREDICTED: uncharacterized protein LOC100181878 [Ciona intestinalis]	Cint_XP_002125458.3
	XP_007897316.1 PREDICTED: methylcytosine dioxygenase TET1 [Callorhinchus milii]	Cint_XP_007897316.1
	XP_007890120.1 PREDICTED: methylcytosine dioxygenase TET2 [Callorhinchus milii]	Cmil_XP_007890120.1
	XP_007910136.1 PREDICTED: methylcytosine dioxygenase TET3, partial [Callorhinchus milii]	Cmil_XP_007910136.1
	XP_005286563.1 PREDICTED: methylcytosine dioxygenase TET3 [Chrysemys picta bellii]	Cpic_XP_005286563.1
	XP_005287931.1 PREDICTED: methylcytosine dioxygenase TET2 isoform X1 [Chrysemys picta bellii]	Cpic_XP_005287931.1
	XP_005297359.1 PREDICTED: methylcytosine dioxygenase TET1 isoform X1 [Chrysemys picta bellii] XP_005297360.1 PREDICTED: methylcytosine dioxygenase TET1 isoform X1 [Chrysemys picta bellii]	Cpic_XP_005297359.1
	jgi|Capca1|102094|e_gw1.399.55.1+jgi|Capca1|86523|gw1.399.56.1	Ctel_102094gw1.399.55.1+86523gw1.399.56.1
	NP_001261344.1 Ten-Eleven translocation (TET) family protein, isoform F [Drosophila melanogaster] AGB94039.1 Ten-Eleven translocation (TET) family protein, isoform F [Drosophila melanogaster]	Dmel_NP_001261344.1
	Dple_DPOGS210058-TA peptide: DPOGS210058-PA +Dple_DPOGS210059-TA peptide: DPOGS210059-PA pep:protein_coding	Dple_DPOGS210058+210059
	jgi|Dappu1|200491|estExt_Genewise1Plus.C_670028	Dpul_200491
	NP_001314874.1 methylcytosine dioxygenase TET3 isoform 1 [Danio rerio]	Drer_NP_001314874.1
	XP_005156766.1 methylcytosine dioxygenase TET1 isoform X1 [Danio rerio] AHE93329.1 ten-eleven-translocation 1 [Danio rerio]	Drer_XP_005156766.1
	XP_005159960.1 methylcytosine dioxygenase TET2 [Danio rerio] AHE93330.1 ten-eleven-translocation 2 [Danio rerio]	Drer_XP_005159960.1
	XP_015131709.1 PREDICTED: methylcytosine dioxygenase TET2 isoform X1 [Gallus gallus]	Ggal_XP_015131709.1
	XP_015134218.1 PREDICTED: LOW QUALITY PROTEIN: methylcytosine dioxygenase TET1 [Gallus gallus]	Ggal_XP_015134218.1
	XP_015152954.1 PREDICTED: LOW QUALITY PROTEIN: methylcytosine dioxygenase TET3 [Gallus gallus]	Ggal_XP_015152954.1
	gnl|Hyalella_azteca_protein_v0.5.3|HAZT004696-PA	Hazt_004696
	gnl|Hyalella_azteca_protein_v0.5.3|HAZT004697-PA	Hazt_004697
	Hma2.230652|PACid:15595765	Hmag_2.230652
	jgi|Helro1|66924	Hrob_66924
	gi|156139122|ref|NP_085128.2| methylcytosine dioxygenase TET1 [Homo sapiens]	Hsap_NP_085128.2
	gi|187761317|ref|NP_001120680.1| methylcytosine dioxygenase TET2 isoform a [Homo sapiens]	Hsap_NP_001120680.1
	gi|149944516|ref|NP_659430.1| methylcytosine dioxygenase TET3 [Homo sapiens]	Hsap_NP_659430.1
	Lingula_XP_013413522.1 PREDICTED: uncharacterized protein LOC106175909 isoform X1 [Lingula anatina]+XP_013410269.1 PREDICTED: methylcytosine dioxygenase TET3-like isoform X1 [Lingula anatina] XP_013410270.1 PREDICTED: methylcytosine dioxygenase TET3-like isoform X2 [Lingula anatina]	Lana_XP_013413522.1+XP_013410269.1
	XP_005990017.1 PREDICTED: methylcytosine dioxygenase TET1 isoform X2 [Latimeria chalumnae]	Lcha_XP_005990017.1
	XP_006005276.1 PREDICTED: methylcytosine dioxygenase TET2 [Latimeria chalumnae]	Lcha_XP_006005276.1
	XP_006006552.2 PREDICTED: methylcytosine dioxygenase TET3 [Latimeria chalumnae]	Lcha_XP_006006552.2
	Lottia_XP_009054683.1 hypothetical protein +XP_009060167.1 hypothetical protein LOTGIDRAFT_106626 [Lottia gigantea] ESO89126.1 hypothetical protein LOTGIDRAFT_106626 [Lottia gigantea]	Lgig_XP_009054683.1+XP_009060167.1
	XP_015200603.1 PREDICTED: methylcytosine dioxygenase TET3 isoform X1 [Lepisosteus oculatus] XP_015200611.1 PREDICTED: methylcytosine dioxygenase TET3 isoform X1 [Lepisosteus oculatus]	Locu_XP_015200603.1
	XP_015201203.1 PREDICTED: methylcytosine dioxygenase TET2 isoform X1 [Lepisosteus oculatus] XP_015201204.1 PREDICTED: methylcytosine dioxygenase TET2 isoform X1 [Lepisosteus oculatus] XP_015201205.1 PREDICTED: methylcytosine dioxygenase TET2 isoform X1 [Lepisosteus oculatus]	Locu_XP_015201203.1
	XP_015202470.1 PREDICTED: methylcytosine dioxygenase TET1 isoform X1 [Lepisosteus oculatus] XP_015202471.1 PREDICTED: methylcytosine dioxygenase TET1 isoform X1 [Lepisosteus oculatus]	Locu_XP_015202470.1
	XP_013773587.1 PREDICTED: uncharacterized protein LOC106458609 [Limulus polyphemus]	Lpol_XP_013773587.1
	XP_013774512.1 PREDICTED: uncharacterized protein LOC106459439 [Limulus polyphemus]	Lpol_XP_013774512.1
	ML048213a-RA peptide: ML048213a-PA pep:protein_coding	Mlei_ML048213a
	NP_001240786.1 methylcytosine dioxygenase TET1 isoform 1 [Mus musculus]	Mmus_NP_001240786.1
	NP_001333665.1 methylcytosine dioxygenase TET2 isoform 2 [Mus musculus]	Mmus_NP_001333665.1
	NP_001334242.1 methylcytosine dioxygenase TET3 isoform 1 [Mus musculus]	Mmus_NP_001334242.1
	jgi_Nemve1_22996_gw.54.36.1	Nvec_22996_gw.54.36.1
	XP_001599461.2 PREDICTED: DNA N6-methyl adenine demethylase isoform X1 [Nasonia vitripennis] XP_008203340.1 PREDICTED: DNA N6-methyl adenine demethylase isoform X1 [Nasonia vitripennis]	Nvit_XP_001599461.2
	XP_014772827.1 PREDICTED: uncharacterized protein LOC106871070 [Octopus bimaculoides] XP_014772828.1 PREDICTED: uncharacterized protein LOC106871070 [Octopus bimaculoides] XP_014772829.1 PREDICTED: uncharacterized protein LOC106871070 [Octopus bimaculoides]+ XP_014773358.1 PREDICTED: uncharacterized protein	Obim_XP_014773358.1+XP_014772827.1
	g6783.t1	Oscar_g6783.t1
	Pbac_3470607	Pbac_3470607
	Pdum_comp225519_c0_seq14	Pdum_tet comp225519_c0
	Pmar-Tet-GENSCAN00000021338.1 peptide: pep:genscan	Pmar_21338.1
	gnl|Parasteatoda_tepidariorum_protein_Augustus_set_v3.0|aug3.g1486.t1+gnl|Parasteatoda_tepidariorum_protein_Augustus_set_v3.0|aug3.g1487.t1	Ptep_aug3.g1486.t1+Ptep_g1487.t1
	lcl|scipt002338_2 unnamed protein product	Scil_002338_2
	lcl|scipt004435_7 unnamed protein product	Scil_004435_7
	XP_006816863.1 PREDICTED: protein split ends-like [Saccoglossus kowalevskii]+ALR88664.1 methylcytosine dioxygenase-like 070, partial [Saccoglossus kowalevskii]	Skow_XP_006816863.1+ALR88664.1
	SMAR014123-RA peptide: SMAR014123-PA pep:protein_coding	Smar_014123
	XP_011679237.1 PREDICTED: uncharacterized protein LOC580376 isoform X1 [Strongylocentrotus purpuratus]	Spur_XP_011679237.1
	TriadT52488 peptide: TriadP52488 pep:protein_coding	Tadh_52488
	XP_008193024.1 PREDICTED: DNA N6-methyl adenine demethylase isoform X1 [Tribolium castaneum] XP_015835499.1 PREDICTED: DNA N6-methyl adenine demethylase isoform X1 [Tribolium castaneum] XP_015835500.1 PREDICTED: DNA N6-methyl adenine demethylase isoform X1 [Tribolium castaneum] KYB27563.1 hypothetical protein TcasGA2_TC033041 [Tribolium castaneum]	Tcas_XP_008193024.1
	XP_002188340.2 PREDICTED: methylcytosine dioxygenase TET3 [Taeniopygia guttata]	Tgut_XP_002188340.2
	XP_002190919.2 PREDICTED: methylcytosine dioxygenase TET1 [Taeniopygia guttata]	Tgut_XP_002190919.2
	XP_002193886.1 PREDICTED: methylcytosine dioxygenase TET2 isoform X1 [Taeniopygia guttata]	Tgut_XP_002193886.1
	NP_001090656.1 methylcytosine dioxygenase tet3 [Xenopus tropicalis] A0JP82.1 RecName: Full=Methylcytosine dioxygenase tet3 AAI27290.1 LOC100036628 protein [Xenopus tropicalis]	Xtro_NP_001090656.1
	XP_002934823.2 PREDICTED: methylcytosine dioxygenase TET2 isoform X1 [Xenopus tropicalis]	Xtro_XP_002934823.2
TDG	TDG (59seq)
	Accession number - Full name	Shortened name used in phylogenetic tree
	XP_005111670.1 PREDICTED: uncharacterized protein LOC101858755 [Aplysia californica] XP_012945404.1 PREDICTED: uncharacterized protein LOC101858755 [Aplysia californica]	Acal_XP_005111670.1
	XP_003220953.1 PREDICTED: G/T mismatch-specific thymine DNA glycosylase isoform X1 [Anolis carolinensis]	Acar_XP_003220953.1
	Adig TDG-16804	Adig_16804
	AIPGENE21190 sp|Q13569|TDG HUMAN G/T mismatch-specific thymine DNA glycosylase	Aipt_21190_Q13569
	XP_008178380.1 PREDICTED: uncharacterized protein LOC100164619 isoform X1 [Acyrthosiphon pisum]	Apis_XP_008178380.1
	Aqu2.1.42632_001 peptide: Aqu2.1.42632_001 pep:protein_coding	Aque_Aqu2.1.42632_001
	Avag_GSADVT00048605001 peptide: GSADVT00048605001 pep:protein_coding	Avag_00048605001
	Bflo egw769.3.1	Bflo egw769.3.1
	XP_013086292.1 PREDICTED: G/T mismatch-specific thymine DNA glycosylase-like [Biomphalaria glabrata]	Bgla_XP_013086292.1
	NP_001077165.1 G/T mismatch-specific thymine DNA glycosylase [Bos taurus] AAI34452.1 TDG protein [Bos taurus] DAA29778.1 TPA: thymine-DNA glycosylase [Bos taurus]	Btor_NP_001077165.1
	gnl|Catajapyx_aquilonaris_protein_v0.5.3|CAQU003094-PA	Caqu_003094
	EKC23562.1 G/T mismatch-specific thymine DNA glycosylase [Crassostrea gigas]	Cgig_23562.1
	XP_009861570.1 PREDICTED: G/T mismatch-specific thymine DNA glycosylase-like [Ciona intestinalis]	Cint_XP_009861570.1
	XP_007893492.1 PREDICTED: G/T mismatch-specific thymine DNA glycosylase [Callorhinchus milii]	Cmil_XP_007893492.1
	XP_005310770.1 PREDICTED: G/T mismatch-specific thymine DNA glycosylase isoform X1 [Chrysemys picta bellii]	Cpic_XP_005310770.1
	jgi|Capca1|106574|e_gw1.230.20.1	Ctel_106574
	NP_651925.1 Thd1, isoform A [Drosophila melanogaster] NP_001259060.1 Thd1, isoform B [Drosophila melanogaster] NP_001284715.1 Thd1, isoform C [Drosophila melanogaster] AAF59338.1 Thd1, isoform A [Drosophila melanogaster] CAB93525.1 mismatch depedent uracil/thymine DNA glycosylase [Drosophila melanogaster] AEF33880.1 FI14922p [Drosophila melanogaster] AGB96550.1 Thd1, isoform B [Drosophila melanog…	Dmel_NP_651925.1
	DPOGS200103-TA peptide: DPOGS200103-PA pep:protein_coding	Dple_200103
	jgi|Dappu1|43853|e_gw1.6.63.1	Dpul_43853
	NP_001018587.1 G/T mismatch-specific thymine DNA glycosylase [Danio rerio] AAH95340.1 Thymine-DNA glycosylase [Danio rerio] AAI65885.1 Tdg protein [Danio rerio]	Drer_NP_001018587.1
	XP_687336.3 G/T mismatch-specific thymine DNA glycosylase-like isoform X1 [Danio rerio]	Drer_XP_687336.3
	NP_990081.1 G/T mismatch-specific thymine DNA glycosylase [Gallus gallus] AAF14308.1 G/T mismatch DNA glycosylase [Gallus gallus]	Ggal_NP_990081.1
	gnl|Hyalella_azteca_protein_v0.5.3|HAZT009593-PA	Hazt_009593
	hypsibius_dujardini_nhd315_core_32_85_1__protein__BV898_01320.p01	Hduj_nhd315_core_32_85_1__protein__BV898_01320.p01
	Hma2.216884|PACid:15582612	Hmag_2.216884
	Hma2.228998|PACid:15594111	Hmag_2.228998
	jgi|Helro1|124128	Hrob_124128
	jgi|Helro1|71611	Hrob_71611
	gi|59853162|ref|NP_003202.3| G/T mismatch-specific thymine DNA glycosylase_TDG [Homo sapiens]	Hsap_NP_003202.3
	XP_013416975.1 PREDICTED: uncharacterized protein LOC106178371 [Lingula anatina]	Lana_XP_013416975.1
	XP_006004189.2 PREDICTED: G/T mismatch-specific thymine DNA glycosylase [Latimeria chalumnae]	Lcha_XP_006004189.2
	XP_009064984.1 hypothetical protein LOTGIDRAFT_132396, partial [Lottia gigantea] ESO84379.1 hypothetical protein LOTGIDRAFT_132396, partial [Lottia gigantea]	Lgig_XP_009064984.1
	XP_006633153.1 PREDICTED: G/T mismatch-specific thymine DNA glycosylase [Lepisosteus oculatus]	Locu_XP_006633153.1
	LPol XP 022245450.1	LPol_XP_022245450.1
	XP_001749567.1 uncharacterized protein MONBRDRAFT_29131 [Monosiga brevicollis MX1]	Mbre_XP_001749567.1
	ML073270a-RA peptide: ML073270a-PA pep:protein_coding	Mlei_073270a
	NP_766140.2 G/T mismatch-specific thymine DNA glycosylase isoform 2_TDG [Mus musculus]	Mmus_NP_766140.2
	jgi_Nemve1_205250_fgenesh1_pg.scaffold_57000102	Nvec_205250
	XP_001603860.2 PREDICTED: G/T mismatch-specific thymine DNA glycosylase-like [Nasonia vitripennis]	Nvit_XP_001603860.2
	XP_008212725.1 PREDICTED: alpha-protein kinase 1-like isoform X2 [Nasonia vitripennis]	Nvit_XP_008212725.1
	KOF77379.1 hypothetical protein OCBIM_22032177mg, partial [Octopus bimaculoides]	Obim_KOF77379.1
	Ocar comp33578 c0 seq3	Ocar comp33578 c0 seq3
	Pdum_comp226234_c1_seq7	Pdum_TDG
	ENSPMAT00000006987 peptide: ENSPMAP00000006956 pep:protein_coding	Pmar_00000006987
	gnl|Parasteatoda_tepidariorum_protein_Augustus_set_v3.0|aug3.g26272.t1	Ptep_aug3.g26272.t1
	lcl|scipt006112_2 unnamed protein product	Scil_006112_2
	Skow TDGmodelPK	Skow TDGmodelPK
	Sman_Smp_149220.1 peptide: Smp_149220.1:pep pep:protein_coding	Sman_149220.1
	SMAR011779-RA peptide: SMAR011779-PA pep:protein_coding	Smar_011779
	SMU15000491	Smed_15000491
	SMU15014651	Smed_15014651
	SMU15013836	Smed_15013836
	SMU15039016	Smed_15039016
	XP_011671297.1 PREDICTED: integrator complex subunit 3 homolog isoform X1 [Strongylocentrotus purpuratus]	Spur_XP_011671297.1
	XP_004996952.1 uncharacterized protein PTSG_02460 [Salpingoeca rosetta]	Sros_XP_004996952.1
	TriadT6342 peptide: TriadP6342 pep:protein_coding	Tadh_6342
	XP_970220.2 PREDICTED: uncharacterized protein LOC658765 isoform X1 [Tribolium castaneum] EFA11876.2 hypothetical protein TcasGA2_TC004290 [Tribolium castaneum]	Tcas_XP_970220.2
	XP_012424704.1 PREDICTED: G/T mismatch-specific thymine DNA glycosylase [Taeniopygia guttata]	Tgut_XP_012424704.1
	XP_012814292.1 PREDICTED: G/T mismatch-specific thymine DNA glycosylase isoform X1 [Xenopus tropicalis] OCA40546.1 hypothetical protein XENTR_v90007825mg [Xenopus tropicalis]	Xtro_XP_012814292.1
UHRF	UHRF (59seq)
	Accession number - Full name	Shortened name used in phylogenetic tree
	gi|524889065|ref|XP_005101094.1| PREDICTED: E3 ubiquitin-protein ligase UHRF1-like isoform X1 [Aplysia californica]	Acal_5101094
	gi|327263614|ref|XP_003216614.1| PREDICTED: e3 ubiquitin-protein ligase UHRF2-like [Anolis carolinensis]	Acar_3216614
	gi|327287690|ref|XP_003228561.1| PREDICTED: e3 ubiquitin-protein ligase UHRF1-like [Anolis carolinensis]	Acar_3228561
	adi_v1_10219 unnamed protein product_Acropora_digitifera	Adig_10219
	AIPGENE24276 unnamed protein product_Aiptasia_sp	Aipt_24276
	ACYPI003272-PA pep:novel supercontig:GCA_000142985.2:GL350254:47396:57911:1 gene:ACYPI003272 transcript:ACYPI003272-RA_Acyrthosiphon_pisum	Apis_3272
	ACYPI007975-PA pep:known supercontig:GCA_000142985.2:GL349954:3862:10862:-1 gene:ACYPI007975 transcript:ACYPI007975-RA_Acyrthosiphon_pisum	Apis_7975
	tr|A0A1X7VG83|A0A1X7VG83_AMPQE Uncharacterized protein OS=Amphimedon queenslandica PE=4 SV=1	Aque_15724427
	XP_002600554.1 hypothetical protein BRAFLDRAFT_205176 [Branchiostoma floridae] EEN56566.1 hypothetical protein BRAFLDRAFT_205176 [Branchiostoma floridae]	Bflo_2600554
	BGLTMP009472-PA hypothetical protein|protein_coding|LGUN_random_Scaffold405:122059-132887:-1|gene:BGLTMP009472_Biomphalaria_glabrata	Bgla_009472
	ENSBTAP00000027737 pep:known chromosome:UMD3.1:8:38569327:38636946:-1 gene:ENSBTAG00000020815 transcript:ENSBTAT00000027737 gene_biotype:protein_coding transcript_biotype:protein_coding_Bos_taurus	Btau_27737
	ENSBTAP00000042353 pep:known chromosome:UMD3.1:7:20436670:20469912:-1 gene:ENSBTAG00000002224 transcript:ENSBTAT00000044908 gene_biotype:protein_coding transcript_biotype:protein_coding_Bos_taurus	Btau_42353
	CAQU004559-PA unnamed protein product_Catajapyx_aquilonaris	Caqu_CAQU004559
	EKC40754 pep:novel supercontig:GCA_000297895.1:scaffold157:299190:306252:1 gene:CGI_10021244 transcript:EKC40754 description:"E3 ubiquitin-protein ligase UHRF1 « _Crassostrea_gigas	Cgig_EKC40754
	gi|118344046|ref|NP_001071846.1| UHRF2 protein [Ciona intestinalis]	Cint_1071846
	gi|398666816|gb|AFO94884.1| E3 ubiquitin-protein ligase UHRF2 [Callorhinchus milii]	Cmil_AFO94884
	ENSPSIG00000017852_1 ENSPSIG00000017852_1 ENSPSIG00000017852_1 JH584438.1:6938117-6958250 -1_Chrysemis_picta_bellii	Cpic_17852
	ENSACAP00000004249_1 ENSACAP00000004249_1 ENSACAP00000004249_1 JH584653.1:7663628-7864467 -1_Chrysemis_picta_bellii	Cpic_4249
	ELU05907.1 hypothetical protein CAPTEDRAFT_221977 [Capitella teleta]	Ctel_ELU05907
	EHJ74056 pep:novel supercontig:DanPle_1.0:JH383326:491464:497606:1 gene:KGM_18633 transcript:EHJ74056_Danaus_plexippus	Dple_EHJ74056
	DappuP307368 pep:novel scaffold:Dappu1:scaffold_62:101111:104445:-1 gene:DappuG307368 transcript:DappuT307368_Daphnia_pulex	Dpul_307368
	ENSDARP00000107010 pep:novel chromosome:Zv9:21:774268:817354:-1 gene:ENSDARG00000089389 transcript:ENSDART00000127040 gene_biotype:protein_coding transcript_biotype:protein_coding_Danio_rerio	Drer_107010
	ENSDARP00000018915 pep:known chromosome:Zv9:22:4124042:4154710:1 gene:ENSDARG00000009946 transcript:ENSDART00000012551 gene_biotype:protein_coding transcript_biotype:protein_coding_Danio_rerio	Drer_18915
	gi|363744450|ref|XP_003643050.1| PREDICTED: E3 ubiquitin-protein ligase UHRF2 [Gallus gallus]	Ggal_3643050
	gi|363743924|ref|XP_418269.3| PREDICTED: E3 ubiquitin-protein ligase UHRF1 [Gallus gallus]	Ggal_418269
	HAZT007959-PA unnamed protein product_Hyalella_azteca	Hazt_007959
	gi|221131373|ref|XP_002163856.1| PREDICTED: E3 ubiquitin-protein ligase UHRF1-like, partial [Hydra magnipapillata]	Hmag_002163856
	12700_Helobdellaproteins unnamed protein product	Hrob_12700
	16328_Helobdellaproteins unnamed protein product	Hrob_16328
	gi|115430235|ref|NP_001041666.1| E3 ubiquitin-protein ligase UHRF1 isoform 1 [Homo sapiens]	Hsap_NP_001041666.1
	gi|23312364|ref|NP_690856.1| E3 ubiquitin-protein ligase UHRF2 [Homo sapiens]	Hsap_NP_690856.1
	g3815.t1 pep:novel supercontig:GCA_001039355.1:LFEI01000045:591389:601155:-1 gene:g3815 transcript:g3815.t1_Lingula_anatina	Lana_3815_
	ENSLACP00000016084 pep:novel scaffold:LatCha1:JH126742.1:974867:994299:1 gene:ENSLACG00000014166 transcript:ENSLACT00000016195 gene_biotype:protein_coding transcript_biotype:protein_coding_Latimeria_chalumnae	Lcha_16084
	ENSLACP00000004496 pep:novel scaffold:LatCha1:JH127404.1:308551:372967:1 gene:ENSLACG00000004001 transcript:ENSLACT00000004535 gene_biotype:protein_coding transcript_biotype:protein_coding_Latimeria_chalumnae	Lcha_4496
	XP_009052828.1 hypothetical protein LOTGIDRAFT_206317 [Lottia gigantea]	Lgig_009052828
	ENSLOCP00000000111 pep:known_by_projection chromosome:LepOcu1:LG19:145724:164840:1 gene:ENSLOCG00000000097 transcript:ENSLOCT00000000111 gene_biotype:protein_coding transcript_biotype:protein_coding_Lepisosteus_oculatus	Locu_111
	ENSLOCP00000012298 pep:known_by_projection chromosome:LepOcu1:LG2:36647176:36805259:-1 gene:ENSLOCG00000010051 transcript:ENSLOCT00000012319 gene_biotype:protein_coding transcript_biotype:protein_coding_Lepisosteus_oculatus	Locu_12298
	gi|926640194|ref|XP_013786184_1| PREDICTED: E3 ubiquitin-protein ligase UHRF1-like [Limulus polyphemus]	Lpol_013786184
	gi|926647020|ref|XP_013789872_1| PREDICTED: E3 ubiquitin-protein ligase UHRF1-like, partial [Limulus polyphemus]	Lpol_13789872
	ML43438a unnamed protein product_Mnemiopsis_leidyi	Mlei_43438
	NP_035061.3 E3 ubiquitin-protein ligase UHRF1 isoform A [Mus musculus]	Mmus_NP_035061.3
	NP_659122.2 E3 ubiquitin-protein ligase UHRF2 [Mus musculus]	Mmus_NP_659122.2
	NEMVEDRAFT_v1g226911-PA pep:known scaffold:ASM20922v1:scaffold_85:218703:241741:-1 gene:NEMVEDRAFT_v1g226911 transcript:NEMVEDRAFT_v1g226911-RA_Nematostella_vectensis	Nvec_226911
	NV12147-PA pep:novel supercontig:GCA_000002325.2:GL341022:766841:769334:1 gene:NV12147 transcript:NV12147-RA_Nasonia_vitripennis	Nvit_NV12147
	Ocbimv22021185m_p unnamed protein product	Obim_22021185
	g9742_t1_Oscarella_carmela	Ocar_9742
	sb3468037 unnamed protein product_Pleurobrachia_bachei	Pbac_3468037
	Pdum_comp210893_c0	Pdum_uhrf comp210893_c0
	ENSPMAP00000004180 pep:known_by_projection scaffold:Pmarinus_7.0:GL476676:489937:503649:-1 gene:ENSPMAG00000003811 transcript:ENSPMAT00000004197 gene_biotype:protein_coding transcript_biotype:protein_coding_Petromyzon_marinus	Pmar_4180
	PTEP000839-PA unnamed protein product_Parasteoda_tepidariorum	Ptep_839
	scipt013655.1_Sycon_ciliatum	Scil_13655
	XP_002740994.1 PREDICTED: E3 ubiquitin-protein ligase UHRF1-like [Saccoglossus kowalevskii]	Skow_2740994
	SMAR000628-PA pep:novel scaffold:Smar1:AFFK01014253:57042:60611:1 gene:SMAR000628 transcript:SMAR000628-RA_Strigamia_maritima	Smar_628
	gi|390356737|ref|XP_791602.3| PREDICTED: E3 ubiquitin-protein ligase UHRF1-like [Strongylocentrotus purpuratus]	Spur_791602
	TC001240-PA pep:novel scaffold:Tcas3:ChLG2:16572331:16574815:1 gene:TC001240 transcript:TC001240-RA description:"Putative uncharacterized protein « _Tribolium castaneum	Tcas_TC001240
	ENSTGUP00000005109 pep:known_by_projection chromosome:taeGut3.2.4:Z:63566666:63641295:-1 gene:ENSTGUG00000004941 transcript:ENSTGUT00000005159 gene_biotype:protein_coding transcript_biotype:protein_coding_Taenopygia_guttata	Tgut_5109
	ENSTGUP00000000801 pep:novel chromosome:taeGut3.2.4:28:3795557:3805408:-1 gene:ENSTGUG00000000781 transcript:ENSTGUT00000000812 gene_biotype:protein_coding transcript_biotype:protein_coding_Taenopygia_guttata	Tgut_801
	ENSXETP00000001255_4 pep:known scaffold:JGI_4_2:GL172722_1:1777711:1827231:-1 gene:ENSXETG00000000567_4 transcript:ENSXETT00000001255_4 gene_biotype:protein_coding transcript_biotype:protein_coding_Xenopus_tropicalis	Xtro_1255
	ENSXETP00000048273_3 pep:known scaffold:JGI_4_2:GL173205_1:152124:265236:-1 gene:ENSXETG00000022306_3 transcript:ENSXETT00000048273_3 gene_biotype:protein_coding transcript_biotype:protein_coding_Xenopus_tropicalis	Xtro_48273
MBD	MBD (132 seq)
	Accession number - Full name	Shortened name used in phylogenetic tree
	XP_021710250.1 methyl-CpG-binding domain protein 3 isoform X1 [Aedes aegypti]	Aaeg_21710250.1
	XP_005091733.1 PREDICTED: neurofilament heavy polypeptide-like [Aplysia californica]	Acal_5091733.1
	XP_005103642.1 PREDICTED: methyl-CpG-binding domain protein 2 [Aplysia californica]	Acal_5103642.1
	XP_003216703.2 PREDICTED: methyl-CpG-binding domain protein 1 isoform X2 [Anolis carolinensis]	Acar_3216703.2
	XP_008102122.1 PREDICTED: methyl-CpG-binding protein 2 isoform X1 [Anolis carolinensis]	Acar_8102122.1
	XP_008113313.2 PREDICTED: methyl-CpG-binding domain protein 2 [Anolis carolinensis]	Acar_8113313.2
	XP_008115200.1 PREDICTED: methyl-CpG-binding domain protein 4 isoform X1 [Anolis carolinensis]	Acar_8115200.1
	XP_008123160.2 PREDICTED: methyl-CpG-binding domain protein 3 [Anolis carolinensis]	Acar_8123160.2
	Adig_15756739.1	Adig_15756739.1
	Adig_15773644.1	Adig_15773644.1
	AIPGENE22297 sp|Q9Z2D7|MBD4 MOUSE Methyl-CpG-binding domain protein 4	Aipt_22297
	AIPGENE25436 sp|Q9Z2D8|MBD3 MOUSE Methyl-CpG-binding domain protein 3	Aipt_25436
	NP_001156167.1 methyl-cpg binding protein-like [Acyrthosiphon pisum] BAH72523.1 ACYPI004592 [Acyrthosiphon pisum]	Apis_1156167.1
	XP_003244914.1 methyl-CpG-binding domain protein 4 [Acyrthosiphon pisum]	Apis_XP_003244914.1
	Aqu_XP_003386267.1 PREDICTED: methyl-CpG-binding domain protein 4-like [Amphimedon queenslandica]	Aque_3386267.1
	Aqu_XP_003389039.1 PREDICTED: methyl-CpG-binding domain protein 3-like [Amphimedon queenslandica]	Aque_3389039.1
	m.22979 g.22979 ORF g.22979 m.22979 type:5prime_partial len:237 (+) comp5891_c0_seq1:2-712(+)	Aspe_22979
	Avag_GSADVT00044627001 peptide: GSADVT00044627001 pep:protein_coding	Avag_44627001
	Avag_GSADVT00049677001 peptide: GSADVT00049677001 pep:protein_coding	Avag_49677001
	XP_002585728.1 hypothetical protein BRAFLDRAFT_119982 [Branchiostoma floridae] EEN41739.1 hypothetical protein BRAFLDRAFT_119982 [Branchiostoma floridae]	Bflo_2585728.1
	XP_002609851.1 hypothetical protein BRAFLDRAFT_126023 [Branchiostoma floridae] EEN65861.1 hypothetical protein BRAFLDRAFT_126023 [Branchiostoma floridae]	Bflo_2609851.1
	NP_001298225.1 methyl-CpG-binding domain protein 2-like [Biomphalaria glabrata] AJT59484.1 methyl-CpG-binding domain protein 2/3 [Biomphalaria glabrata]+XP_013077001.1 PREDICTED: methyl-CpG-binding domain protein 4-like [Biomphalaria glabrata]	Bgla_1298225.1+13077001.1
	XP_013061306.1 PREDICTED: dentin sialophosphoprotein-like, partial [Biomphalaria glabrata]	Bgla_13061306.1
	XP_001896671.1 MBD3 protein [Brugia malayi]	Bmal_1896671.1
	DAA16829.1 TPA: methyl-CpG binding domain protein 4 [Bos taurus]	Btau_DAA16829.1
	NP_001193481.1 methyl-CpG-binding protein 2 [Bos taurus]	Btau_NP_001193481.1
	XP_005224310.1 methyl-CpG-binding domain protein 1 isoform X4 [Bos taurus]	Btau_XP_005224310.1
	XP_024840333.1 methyl-CpG-binding domain protein 2 isoform X1 [Bos taurus]	Btau_XP_024840333.1
	XP_024850379.1 methyl-CpG-binding domain protein 3 isoform X1 [Bos taurus]	Btau_XP_024850379.1
	gnl|Catajapyx_aquilonaris_protein_v0.5.3|CAQU001123-PA	Caqu_1123
	gnl|Catajapyx_aquilonaris_protein_v0.5.3|CAQU007773-PA	Caqu_7773
	XP_011447845.1 PREDICTED: uncharacterized protein LOC105342553 [Crassostrea gigas]	Cgig_11447845.1
	XP_011453189.1 PREDICTED: methyl-CpG-binding domain protein 2 isoform X1 [Crassostrea gigas] EKC32831.1 Methyl-CpG-binding domain protein 2 [Crassostrea gigas]	Cgig_11453189.1
	XP_007888677.1 PREDICTED: methyl-CpG-binding domain protein 4 [Callorhinchus milii]	Cmil_7888677.1
	XP_007908373.1 PREDICTED: methyl-CpG-binding domain protein 3 [Callorhinchus milii]	Cmil_7908373.1
	XP_007908872.1 PREDICTED: LOW QUALITY PROTEIN: methyl-CpG-binding domain protein 4-like [Callorhinchus milii]	Cmil_7908872.1
	XP_007909886.1 PREDICTED: LOW QUALITY PROTEIN: methyl-CpG-binding protein 2, partial [Callorhinchus milii]	Cmil_7909886.1
	XP_005283883.1 PREDICTED: methyl-CpG-binding domain protein 3 isoform X1 [Chrysemys picta bellii]	Cpic_5283883.1
	XP_005288517.1 PREDICTED: methyl-CpG-binding domain protein 4 isoform X1 [Chrysemys picta bellii]	Cpic_5288517.1
	XP_005312034.1 PREDICTED: methyl-CpG-binding domain protein 1 [Chrysemys picta bellii]+XP_005315344.1 PREDICTED: methyl-CpG-binding domain protein 1-like, partial [Chrysemys picta bellii]	Cpic_5312034.1+5315344.1
	XP_008164256.1 PREDICTED: methyl-CpG-binding domain protein 2 [Chrysemys picta bellii]	Cpic_8164256.1
	XP_023969568.1 methyl-CpG-binding protein 2 [Chrysemys picta bellii]	Cpic_XP_023969568.1
	jgi|Capca1|102919|e_gw1.173.64.1	Ctel_102919
	jgi|Capca1|180602|estExt_Genewise1Plus.C_5560016+jgi|Capca1|148837|estExt_Genewise1.C_3120040	Ctel_180602+148837
	NP_001262421.1 Methyl-CpG binding domain protein-like, isoform C [Drosophila melanogaster] AGB95803.1 Methyl-CpG binding domain protein-like, isoform C [Drosophila melanogaster]	Dmel_1262421.1
	DPOGS202505-TA peptide: DPOGS202505-PA pep:protein_coding	Dple_202505
	DPOGS206884-TA peptide: DPOGS206884-PA pep:protein_coding	Dple_206884
	jgi|Dappu1|210238|estExt_Genewise1.C_150287	Dpul_210238
	jgi|Dappu1|61640|e_gw1.103.32.1+jgi|Dappu1|202508|estExt_Genewise1Plus.C_1030016	Dpul_61640+202508
	XP_017213054.1 methyl-CpG-binding domain protein 4 isoform X1 [Danio rerio] XP_017213055.1 methyl-CpG-binding domain protein 4 isoform X1 [Danio rerio] XP_017213056.1 methyl-CpG-binding domain protein 4 isoform X1 [Danio rerio] XP_017213057.1 methyl-CpG-binding domain protein 4 isoform X1 [Danio rerio] XP_021334207.1 methyl-CpG-binding domain protein 4 isoform X1 [Danio rerio] XP_021334209.1 meth…	Drer_17213054.1
	AAI39876.1 Mbd1 protein [Danio rerio]	Drer_39876.1
	NP_997901.1 methyl-CpG-binding protein 2 isoform 1 [Danio rerio] AAP57248.2 methyl-cytosine binding protein 2 [Danio rerio]	Drer_997901.1
	NP_997933.1 methyl-CpG-binding domain protein 2 [Danio rerio] AAO91661.1 methyl-CpG binding protein 2 [Danio rerio] AAH93117.1 Mbd2 protein [Danio rerio] AAI53556.1 Methyl-CpG binding domain protein 2 [Danio rerio] AAI64452.1 Mbd2 protein [Danio rerio]	Drer_997933.1
	NP_997934.1 methyl-CpG-binding domain protein 3 [Danio rerio] AAQ97812.1 methyl-CpG binding domain protein 3 [Danio rerio]	Drer_997934.1
	NP_001012403.1 methyl-CpG-binding domain protein 2 [Gallus gallus] AAW78400.1 methyl-CpG-binding domain protein 2 [Gallus gallus]	Ggal_1012403.1
	XP_015155432.1 PREDICTED: methyl-CpG-binding domain protein 3 isoform X1 [Gallus gallus]	Ggal_15155432.1
	NP_990024.1 methyl-CpG-binding domain protein 4 [Gallus gallus] AAF68981.1 5-methylcytosine G/T mismatch-specific DNA glycosylase [Gallus gallus]	Ggal_990024.1
	CAA74577.1 attachment region binding protein, partial [Gallus gallus]	Ggal_CAA74577.1
	gnl|Hyalella_azteca_protein_v0.5.3|HAZT010192-PA	Hazt_10192
	gnl|Hyalella_azteca_protein_v0.5.3|HAZT004785-PA	Hazt_4785
	hypsibius_dujardini_nhd315_core_32_85_1__protein__BV898_16196.p01	Hduj_16196
	Hma2.218351|PACid:15583969	Hmag_2.218351
	Hma2.224475|PACid:15589707	Hmag_2.224475
	m.168844 g.168844 ORF g.168844 m.168844 type:internal len:232 (-) comp24136_c1_seq3:2-697(-)	Hnan_168844
	jgi|Helro1|185546	Hrob_185546
	jgi|Helro1|194902	Hrob_194902
	NP_001268382.1 methyl-CpG-binding domain protein 3 isoform 1 [Homo sapiens]	Hsap_1268382.1
	NP_003916.1 methyl-CpG-binding domain protein 4 isoform 1 [Homo sapiens]	Hsap_3916.1
	NP_003918.1 methyl-CpG-binding domain protein 2 isoform 1 [Homo sapiens]	Hsap_3918.1
	NP_004983.1 methyl-CpG-binding protein 2 isoform 1_meCP2 [Homo sapiens]	Hsap_4983.1
	gi|156105673|ref|NP_056669.2| methyl-CpG-binding domain protein 1 isoform 3 [Homo sapiens]	Hsap_56669.2
	XP_013380854.1 PREDICTED: methyl-CpG-binding domain protein 2-like [Lingula anatina]	Lana_13380854.1
	XP_013386004.1 PREDICTED: serine/arginine repetitive matrix protein 1-like [Lingula anatina]	Lana_13386004.1
	XP_014345027.1 PREDICTED: methyl-CpG-binding domain protein 4 [Latimeria chalumnae]	Lcha_14345027.1
	XP_014347182.1 PREDICTED: methyl-CpG-binding protein 2 [Latimeria chalumnae]	Lcha_14347182.1
	XP_014351628.1 PREDICTED: methyl-CpG-binding domain protein 1 [Latimeria chalumnae]	Lcha_14351628.1
	XP_005992005.1 PREDICTED: methyl-CpG-binding domain protein 3 isoform X1 [Latimeria chalumnae]	Lcha_5992005.1
	XP_005994716.1 PREDICTED: methyl-CpG-binding domain protein 2 isoform X1 [Latimeria chalumnae] XP_005994717.1 PREDICTED: methyl-CpG-binding domain protein 2 isoform X1 [Latimeria chalumnae] XP_014343073.1 PREDICTED: methyl-CpG-binding domain protein 2 isoform X1 [Latimeria chalumnae]	Lcha_5994716.1
	XP_009048664.1 hypothetical protein LOTGIDRAFT_112523 [Lottia gigantea] ESP00545.1 hypothetical protein LOTGIDRAFT_112523 [Lottia gigantea]	Lgig_9048664.1
	XP_009064974.1 hypothetical protein LOTGIDRAFT_236322, partial [Lottia gigantea] ESO84368.1 hypothetical protein LOTGIDRAFT_236322, partial [Lottia gigantea]	Lgig_9064974.1
	XP_009064975.1 hypothetical protein LOTGIDRAFT_196777 [Lottia gigantea]	Lgig_XP_009064975.1
	XP_015220833.1 PREDICTED: methyl-CpG-binding domain protein 3-like [Lepisosteus oculatus]	Locu_15220833.1
	XP_015223663.1 PREDICTED: methyl-CpG-binding protein 2 isoform X1 [Lepisosteus oculatus]	Locu_15223663.1
	XP_006631030.2 PREDICTED: methyl-CpG-binding domain protein 4 [Lepisosteus oculatus]	Locu_6631030.2
	XP_015219022.1 PREDICTED: methyl-CpG-binding domain protein 2 isoform X1 [Lepisosteus oculatus]	Locu_XP_015219022.1
	XP_013793089.1 PREDICTED: methyl-CpG-binding domain protein 4-like [Limulus polyphemus]	Lpol_13793089.1
	XP_013773395.1 PREDICTED: methyl-CpG-binding protein 2-like isoform X2 [Limulus polyphemus]	Lpol_XP_013773395.1
	XP_013777611.1 methyl-CpG-binding domain protein 2-like [Limulus polyphemus]	Lpol_XP_013777611.1
	ML03347a-RA peptide: ML03347a-PA pep:protein_coding	Mlei_3347a
	NP_001075448.1 methyl-CpG-binding protein 2 isoform 1_meCP2 [Mus musculus]	Mmus_1075448.1
	NP_034903.2 methyl-CpG-binding domain protein 2 isoform 1 [Mus musculus]	Mmus_34903.2
	NP_034904.2 methyl-CpG-binding domain protein 4 [Mus musculus]	Mmus_34904.2
	NP_038622.2 methyl-CpG-binding domain protein 1 [Mus musculus]	Mmus_38622.2
	NP_038623.1 methyl-CpG-binding domain protein 3 isoform 1 [Mus musculus]	Mmus_38623.1
	jgi_Nemve1_125309_e_gw.218.76.1	Nvec_125309
	jgi_Nemve1_39779_gw.24.147.1+jgi_Nemve1_95490_e_gw.39.44.1 +jgi_Nemve1_90403_e_gw.24.175.1	Nvec_39779_95490_90403
	NP_001164527.1 methyl-CpG binding domain protein isoform B [Nasonia vitripennis]	Nvit_NP_001164527.1
	XP_014777552.1 PREDICTED: methyl-CpG-binding domain protein 4-like [Octopus bimaculoides] KOF81221.1 hypothetical protein OCBIM_22026836mg [Octopus bimaculoides]	Obim_14777552.1
	XP_014790592.1 PREDICTED: methyl-CpG-binding domain protein 2-like isoform X1 [Octopus bimaculoides]	Obim_14790592.1
	Ocar-MBDA-comp37949_c0_seq1	Ocar_28110
	Ocar-MBDB-comp28110_c0_seq2	Ocar_37949
	Pdum_ comp219568_c0	Pdum_MBD1/2/3
	Pdum_MBD4_comp226112_c0	Pdum_MBD4
	XP_032809109.1 methyl-CpG-binding domain protein 3 isoform X2 [Petromyzon marinus]	Pmar_XP_032809109.1
	XP_032803332.1 methyl-CpG-binding domain protein 2-like isoform X2 [Petromyzon marinus]	Pmar_XP_032803332.1
	XP_032821181.1 methyl-CpG-binding protein 2-like [Petromyzon marinus]	Pmar_XP_032821181.1
	XP_032827551.1 methyl-CpG-binding domain protein 4 isoform X2 [Petromyzon marinus]	Pmar_XP_032827551.1
	gnl|Parasteatoda_tepidariorum_protein_Augustus_set_v3.0|aug3.g10911.t2	Ptep_10911.t2
	gnl|Parasteatoda_tepidariorum_protein_Augustus_set_v3.0|aug3.g14919.t1+gnl|Parasteatoda_tepidariorum_protein_Augustus_set_v3.0|aug3.g7512.t1	Ptep_14919.t1+7512.t1
	lcl|scipt006236_1 unnamed protein product	Scil_006236
	lcl|scipt022761_1 unnamed protein product	Scil_022761
	XP_006812690.1 PREDICTED: methyl-CpG-binding domain protein 2-like [Saccoglossus kowalevskii]	Skow_6812690.1
	XP_006820974.1 PREDICTED: methyl-CpG-binding domain protein 4-like [Saccoglossus kowalevskii]	Skow_6820974.1
	XP_006820975.1 PREDICTED: axoneme-associated protein mst101(2)-like [Saccoglossus kowalevskii]	Skow_XP_006820975.1
	XP_018645533.1 methyl-cpg binding protein, mbd, putative [Schistosoma mansoni]	Sman_XP_018645533.1
	SMAR014354-RA peptide: SMAR014354-PA pep:protein_coding+SMAR001788-RA peptide: SMAR001788-PA pep:protein_coding	Smar_14354+1788
	SMAR015035-RA peptide: SMAR015035-PA pep:protein_coding	Smar_15035
	SMU15038564	Smed_15038564
	XP_011678571.1 PREDICTED: methyl-CpG-binding domain protein 2 isoform X1 [Strongylocentrotus purpuratus]	Spur_11678571.1
	XP_783908.2 PREDICTED: methyl-CpG-binding domain protein 4 [Strongylocentrotus purpuratus]	Spur_783908.2
	m.138570 g.138570 ORF g.138570 m.138570 type:5prime_partial len:414 (+) comp17035_c0_seq1:1-1242(+)	Surc_138570
	TriadT5883 peptide: TriadP5883 pep:protein_coding	Tadh_5883
	XP_969537.1 PREDICTED: methyl-CpG-binding domain protein 2 [Tribolium castaneum] EFA00872.1 Methyl-CpG-binding domain protein 2-like Protein [Tribolium castaneum]	Tcas_969537.1
	XP_030112979.1 methyl-CpG-binding domain protein 3 isoform X2 [Taeniopygia guttata]	Tgut_XP_030112979.1
	XP_030139192.2 methyl-CpG-binding domain protein 4, partial [Taeniopygia guttata]	Tgut_XP_030139192.2
	XP_032601628.1 methyl-CpG-binding domain protein 1 [Taeniopygia guttata]	Tgut_XP_032601628.1
	NP_001037916.1 methyl-CpG-binding domain protein 4 [Xenopus tropicalis] CAJ81414.1 methyl-CpG binding domain protein 4 [Xenopus tropicalis]	Xtro_1037916.1
	NP_001135563.1 methyl-CpG-binding protein 2 [Xenopus tropicalis] AAI68054.1 Unknown (protein for MGC:185616) [Xenopus tropicalis]	Xtro_1135563.1
	XP_012813111.1 PREDICTED: methyl-CpG-binding domain protein 2 isoform X1 [Xenopus tropicalis] OCA52173.1 hypothetical protein XENTR_v90003753mg [Xenopus tropicalis]	Xtro_12813111.1
	XP_012815666.1 PREDICTED: methyl-CpG-binding domain protein 3 isoform X1 [Xenopus tropicalis] OCA49165.1 hypothetical protein XENTR_v90001424mg [Xenopus tropicalis]	Xtro_12815666.1
	XP_002943288.2 PREDICTED: methyl-CpG-binding domain protein 1 [Xenopus tropicalis]	Xtro_2943288.2
CHD	CHD (261seq)
	Accession number - Full name	Shortened name used in phylogenetic tree
	lcl|AAEL002230-PA pep:novel supercontig:AaegL3:supercont1.51:2027338:2083114:1 gene:AAEL002230 transcript:AAEL002230-RA description:"chromodomain helicase DNA binding protein"	Aaeg_AAEL002230
	lcl|AAEL004716-PA pep:known supercontig:AaegL3:supercont1.128:1374063:1395951:1 gene:AAEL004716 transcript:AAEL004716-RA description:"chromodomain helicase DNA binding protein"	Aaeg_AAEL004716
	lcl|AAEL013136-PA pep:known supercontig:AaegL3:supercont1.795:217349:249160:1 gene:AAEL013136 transcript:AAEL013136-RA description:"chromodomain helicase DNA binding protein"	Aaeg_AAEL013136
	gi|524883078|ref|XP_005098173.1| PREDICTED: chromodomain-helicase-DNA-binding protein 1-like isoform X2 [Aplysia californica]	Acal_XP_005098173.1
	gi|524894357|ref|XP_005103677.1| PREDICTED: chromodomain-helicase-DNA-binding protein 2-like isoform X1 [Aplysia californica]	Acal_XP_005103677.1
	gi|524912299|ref|XP_005111000.1| PREDICTED: chromodomain-helicase-DNA-binding protein Mi-2 homolog isoform X1 [Aplysia californica]	Acal_XP_005111000.1
	gi|524916204|ref|XP_005112884.1| PREDICTED: chromodomain-helicase-DNA-binding protein 7-like [Aplysia californica]	Acal_XP_005112884.1
	gi|327263233|ref|XP_003216425.1| PREDICTED: chromodomain-helicase-DNA-binding protein 1-like [Anolis carolinensis]	Acar_XP_003216425.1
	gi|327264196|ref|XP_003216901.1| PREDICTED: chromodomain-helicase-DNA-binding protein 1-like [Anolis carolinensis]	Acar_XP_003216901.1
	gi|327269727|ref|XP_003219644.1| PREDICTED: chromodomain-helicase-DNA-binding protein 7-like [Anolis carolinensis]	Acar_XP_003219644.1
	gi|327271626|ref|XP_003220588.1| PREDICTED: chromodomain-helicase-DNA-binding protein 6-like [Anolis carolinensis]	Acar_XP_003220588.1
	gi|327276403|ref|XP_003222959.1| PREDICTED: chromodomain-helicase-DNA-binding protein 9-like isoform 2 [Anolis carolinensis]	Acar_XP_003222959.1
	gi|327283577|ref|XP_003226517.1| PREDICTED: chromodomain-helicase-DNA-binding protein 4-like [Anolis carolinensis]	Acar_XP_003226517.1
	gi|327283794|ref|XP_003226625.1| PREDICTED: LOW QUALITY PROTEIN: chromodomain-helicase-DNA-binding protein 2-like [Anolis carolinensis]	Acar_XP_003226625.1
	gi|327285131|ref|XP_003227288.1| PREDICTED: chromodomain-helicase-DNA-binding protein 8-like [Anolis carolinensis]	Acar_XP_003227288.1
	gi|327288760|ref|XP_003229093.1| PREDICTED: chromodomain-helicase-DNA-binding protein 3-like [Anolis carolinensis]	Acar_XP_003229093.1
	gi|327289025|ref|XP_003229225.1| PREDICTED: chromodomain-helicase-DNA-binding protein 5-like [Anolis carolinensis]	Acar_XP_003229225.1
	adi_EST_assem_1724	Adig_1724
	adi_EST_assem_3985	Adig_3985
	Adig-CHD5-modelPK-adi_EST_assem_428	Adig_428
	lcl|AIPGENE12914 unnamed protein product	Aipt_12914
	lcl|AIPGENE26165 unnamed protein product	Aipt_26165
	lcl|AIPGENE6697 unnamed protein product	Aipt_6697
	lcl|ACYPI003241-PA pep:known supercontig:GCA_000142985.2:GL350671:149880:174955:-1 gene:ACYPI003241 transcript:ACYPI003241-RA	Apis_3241
	lcl|ACYPI56610-PA pep:novel supercontig:GCA_000142985.2:GL350117:234513:248786:-1 gene:ACYPI56610 transcript:ACYPI56610-RA	Apis_56610
	lcl|ACYPI005853-PA pep:known supercontig:GCA_000142985.2:GL351142:16272:56352:-1 gene:ACYPI005853 transcript:ACYPI005853-RA	Apis_5853
	lcl|Aqu1_208759 unnamed protein product+lcl|Aqu1_219441 unnamed protein product+lcl|Aqu1_219421 unnamed protein product	Aque_208759+219441+219421
	lcl|Aqu1_225127 unnamed protein product	Aque_225127
	lcl|Aqu1_226169 unnamed protein product+lcl|Aqu1_215113 unnamed protein product	Aque_226169+215113
	lcl|GSADVT00019346001 assembled CDS	Avag_19346001
	lcl|GSADVT00031005001 assembled CDS	Avag_31005001
	lcl|GSADVT00034037001 assembled CDS	Avag_34037001
	lcl|GSADVT00040565001 assembled CDS	Avag_40565001
	lcl|27290_Branchistoma unnamed protein product	Bflo_27290
	lcl|4063_Branchistoma unnamed protein product	Bflo_4063
	lcl|7515_Branchistoma unnamed protein product	Bflo_7515
	lcl|8372_Branchistoma unnamed protein product	Bflo_8372
	lcl|BGLTMP013130-PA hypothetical protein|protein_coding|LGUN_random_Scaffold8112:13879-36171:-1|gene:BGLTMP013130	Bgla_13130
	lcl|BGLTMP000291-PA hypothetical protein|protein_coding|LG16i_random_Scaffold213:20661-45836:-1|gene:BGLTMP000291	Bgla_291
	lcl|BGLTMP007972-PA hypothetical protein|protein_coding|LGUN_random_Scaffold29:833813-853175:1|gene:BGLTMP007972	Bgla_7972
	lcl|Bm3633y pep:known supercontig:B_malayi-3.0:Bmal_v3_scaffold13:661964:673098:1 gene:Bm3633 transcript:Bm3633y description:"CHD4 protein, putative "	Bmal_Bm3633y
	lcl|Bm4631a pep:known supercontig:B_malayi-3.0:Bmal_v3_scaffold12:483751:495714:1 gene:Bm4631 transcript:Bm4631a description:"Putative uncharacterized protein "	Bmal_Bm4631a
	lcl|Bm5546b pep:known supercontig:B_malayi-3.0:Bmal_v3_scaffold1:632042:644809:1 gene:Bm5546 transcript:Bm5546b	Bmal_Bm5546b
	lcl|Bm9441c pep:known supercontig:B_malayi-3.0:Bmal_v3_scaffold66:4135:11466:1 gene:Bm9441 transcript:Bm9441c	Bmal_Bm9441c
	NP_001192579.1 chromodomain-helicase-DNA-binding protein 9 [Bos taurus]	Btau_NP_001192579.1
	NP_001230229.1 chromodomain-helicase-DNA-binding protein 6 [Bos taurus]	Btau_NP_001230229.1
	XP_010803873.1 chromodomain-helicase-DNA-binding protein 4 isoform X1 [Bos taurus]	Btau_XP_010803873.1
	XP_024832539.1 chromodomain-helicase-DNA-binding protein 5 isoform X2 [Bos taurus]	Btau_XP_024832539.1
	XP_024836517.1 chromodomain-helicase-DNA-binding protein 3 isoform X5 [Bos taurus]	Btau_XP_024836517.1
	XP_024849700.1 chromodomain-helicase-DNA-binding protein 1 isoform X1 [Bos taurus]	Btau_XP_024849700.1
	XP_024853125.1 chromodomain-helicase-DNA-binding protein 8 isoform X2 [Bos taurus]	Btau_XP_024853125.1
	XP_024857593.1 chromodomain-helicase-DNA-binding protein 7 isoform X2 [Bos taurus]	Btau_XP_024857593.1
	lcl|CAQU001556-PA unnamed protein product	Caqu_1556
	lcl|CAQU008116-PA unnamed protein product	Caqu_8116
	lcl|CAQU009629-PA unnamed protein product	Caqu_9629
	lcl|F26F12_7 pep:known chromosome:WBcel235:V:5826833:5832861:1 gene:WBGene00002637 transcript:F26F12_7 description:"Protein LET-418 (let-418) mRNA, complete cds"	Cele_F26F12_7
	lcl|H06O01_2 pep:known chromosome:WBcel235:I:7009143:7015212:-1 gene:WBGene00010369 transcript:H06O01_2 description:"Protein CHD-1 (chd-1) mRNA, complete cds"	Cele_H06O01
	lcl|T04D1_4 pep:known chromosome:WBcel235:I:4685868:4698575:-1 gene:WBGene00007053 transcript:T04D1_4 description:"Protein CHD-7 (chd-7) mRNA, complete cds"	Cele_T04D1_4
	lcl|T14G8_1 pep:known chromosome:WBcel235:X:12846430:12852601:-1 gene:WBGene00000482 transcript:T14G8_1 description:"Protein CHD-3 (chd-3) mRNA, complete cds"	Cele_T14G8_1
	lcl|EKC30422 pep:novel supercontig:GCA_000297895.1:scaffold1086:111200:132054:1 gene:CGI_10021932 transcript:EKC30422 description:"Chromodomain-helicase-DNA-binding protein 9 "	Cgig_EKC30422
	lcl|EKC37026 pep:novel supercontig:GCA_000297895.1:scaffold425:997658:1029515:-1 gene:CGI_10026011 transcript:EKC37026 description:"Chromodomain-helicase-DNA-binding protein Mi-2-like protein "	Cgig_EKC37026
	lcl|EKC39961 pep:novel supercontig:GCA_000297895.1:scaffold211:938475:952655:1 gene:CGI_10026970 transcript:EKC39961 description:"Chromodomain-helicase-DNA-binding protein 1 "	Cgig_EKC39961
	gi|459181640|ref|XP_002124821.2| PREDICTED: uncharacterized protein LOC100185023 [Ciona intestinalis]	Cint_XP_002124821.2
	gi|459177415|ref|XP_002130660.2| PREDICTED: chromodomain-helicase-DNA-binding protein 2 [Ciona intestinalis]	Cint_XP_002130660.2
	gi|198432555|ref|XP_002131918.1| PREDICTED: chromodomain-helicase-DNA-binding protein 3 [Ciona intestinalis]	Cint_XP_002131918.1
	gi|398664384|gb|AFO93668.1| chromodomain helicase DNA-binding protein 7 [Callorhinchus milii]	Cmil_AFO93668.1
	gi|398664766|gb|AFO93859.1| chromodomain helicase DNA-binding protein 2 [Callorhinchus milii]	Cmil_AFO93859.1
	gi|398665304|gb|AFO94128.1| chromodomain-helicase-DNA-binding protein 3-like protein, partial [Callorhinchus milii]	Cmil_AFO94128.1
	gi|398665430|gb|AFO94191.1| chromodomain helicase DNA-binding protein 4, partial [Callorhinchus milii]	Cmil_AFO94191.1
	gi|398666780|gb|AFO94866.1| chromodomain-helicase-DNA-binding protein 1-like protein, partial [Callorhinchus milii]	Cmil_AFO94866.1
	gi|398668334|gb|AFO95643.1| chromodomain-helicase-DNA-binding protein 1-like protein [Callorhinchus milii]	Cmil_AFO95643.1
	lcl|ENSPSIG00000010177_1 ENSPSIG00000010177_1 ENSPSIG00000010177_1 JH584415.1:138810-157257 -1	Cpic_10177_1
	lcl|ENSPSIG00000012003_1 ENSPSIG00000012003_1 ENSPSIG00000012003_1 JH584532.1:4502422-4618833 -1	Cpic_12003_1
	lcl|ENSPSIG00000012316_1 ENSPSIG00000012316_1 ENSPSIG00000012316_1 JH584649.1:5870126-5930822 -1	Cpic_12316_1
	lcl|ENSPSIG00000012595_1 ENSPSIG00000012595_1 ENSPSIG00000012595_1 JH584606.1:306674-343800 1	Cpic_12595_1
	lcl|ENSPSIG00000015546_1 ENSPSIG00000015546_1 ENSPSIG00000015546_1 JH584582.1:640763-665298 1	Cpic_15546_1
	lcl|ENSPSIG00000008099_1 ENSPSIG00000008099_1 ENSPSIG00000008099_1 JH584557.1:4023590-4166834 -1	Cpic_8099_1
	lcl|Cc142589_e_gw1_126_70_1 unnamed protein product	Ctel_142589
	lcl|Cc166178_estExt_Genewise1_C_2080061 unnamed protein product	Ctel_166178
	lcl|Cc167753_estExt_Genewise1Plus_C_18660001 unnamed protein product	Ctel_167753
	lcl|Cc17708_estExt_fgenesh1_pm_C_890006 unnamed protein product	Ctel_17708
	lcl|Cc218774_estExt_fgenesh1_pg_C_890024 unnamed protein product	Ctel_218774
	lcl|Cc224509_estExt_fgenesh1_pg_C_50028 unnamed protein product	Ctel_224509
	gi|221330583|ref|NP_001137761.1| kismet, isoform C [Drosophila melanogaster]	Dmel_NP_001137761.1
	gi|442625623|ref|NP_001259975.1| Chromodomain-helicase-DNA-binding protein 1, isoform C [Drosophila melanogaster]	Dmel_NP_001259975.1
	gi|24666729|ref|NP_649111.1| Chd3 [Drosophila melanogaster]	Dmel_NP_649111.1
	gi|24667055|ref|NP_649154.2| Mi-2, isoform A [Drosophila melanogaster]	Dmel_NP_649154.2
	lcl|EHJ63440 pep:novel supercontig:DanPle_1.0:JH392316:18405:30114:1 gene:KGM_16600 transcript:EHJ63440	Dple_EHJ63440
	lcl|EHJ64730 pep:novel supercontig:DanPle_1.0:JH390534:44080:54375:1 gene:KGM_21779 transcript:EHJ64730	Dple_EHJ64730
	lcl|EHJ67986 pep:novel supercontig:DanPle_1.0:JH387204:151505:164753:-1 gene:KGM_08436 transcript:EHJ67986	Dple_EHJ67986
	lcl|DappuP227473 pep:novel scaffold:Dappu1:scaffold_76:503581:511576:-1 gene:DappuG227473 transcript:DappuT227473	Dpul_227473
	lcl|DappuP232072 pep:novel scaffold:Dappu1:scaffold_1:668388:677197:-1 gene:DappuG232072 transcript:DappuT232072	Dpul_232072
	lcl|DappuP319863 pep:novel scaffold:Dappu1:scaffold_32:12204:27546:-1 gene:DappuG319863 transcript:DappuT319863	Dpul_319863
	lcl|ENSDARP00000108411 pep:known chromosome:Zv9:18:24717169:24772356:-1 gene:ENSDARG00000060687 transcript:ENSDART00000127730 gene_biotype:protein_coding transcript_biotype:protein_coding	Drer_108411
	lcl|ENSDARP00000114372 pep:novel chromosome:Zv9:2:21562193:21617220:-1 gene:ENSDARG00000075211 transcript:ENSDART00000135230 gene_biotype:protein_coding transcript_biotype:protein_coding	Drer_114372
	lcl|ENSDARP00000122217 pep:novel chromosome:Zv9:2:37790283:37817128:-1 gene:ENSDARG00000075543 transcript:ENSDART00000131837 gene_biotype:protein_coding transcript_biotype:protein_coding	Drer_122217
	lcl|ENSDARP00000127601 pep:novel chromosome:Zv9:7:21828481:21928492:-1 gene:ENSDARG00000021405 transcript:ENSDART00000156717 gene_biotype:protein_coding transcript_biotype:protein_coding	Drer_127601
	lcl|ENSDARP00000128062 pep:known_by_projection chromosome:Zv9:6:51526743:51617558:-1 gene:ENSDARG00000017244 transcript:ENSDART00000155549 gene_biotype:protein_coding transcript_biotype:protein_coding	Drer_128062
	lcl|ENSDARP00000014790 pep:known chromosome:Zv9:19:5625090:5682362:-1 gene:ENSDARG00000063535 transcript:ENSDART00000005453 gene_biotype:protein_coding transcript_biotype:protein_coding	Drer_14790
	lcl|ENSDARP00000014936 pep:known chromosome:Zv9:7:37825859:37948130:1 gene:ENSDARG00000074498 transcript:ENSDART00000027807 gene_biotype:protein_coding transcript_biotype:protein_coding	Drer_14936
	lcl|ENSDARP00000022305 pep:known chromosome:Zv9:6:36792721:36826108:1 gene:ENSDARG00000015471 transcript:ENSDART00000020505 gene_biotype:protein_coding transcript_biotype:protein_coding	Drer_22305
	lcl|ENSDARP00000066044 pep:known chromosome:Zv9:11:30499977:30527507:-1 gene:ENSDARG00000078965 transcript:ENSDART00000066045 gene_biotype:protein_coding transcript_biotype:protein_coding	Drer_66044
	gi|117606190|ref|NP_001071054.1| chromodomain-helicase-DNA-binding protein 7 [Gallus gallus]	Ggal_NP_001071054.1
	gi|45384402|ref|NP_990272.1| chromodomain-helicase-DNA-binding protein 1 [Gallus gallus]	Ggal_NP_990272.1
	gi|363728319|ref|XP_003640489.1| PREDICTED: LOW QUALITY PROTEIN: chromodomain-helicase-DNA-binding protein 4 [Gallus gallus]	Ggal_XP_003640489.1
	gi|363741430|ref|XP_003642493.1| PREDICTED: chromodomain-helicase-DNA-binding protein 6 [Gallus gallus]	Ggal_XP_003642493.1
	gi|363741929|ref|XP_003642567.1| PREDICTED: chromodomain-helicase-DNA-binding protein 5 [Gallus gallus]	Ggal_XP_003642567.1
	gi|363746974|ref|XP_003643872.1| PREDICTED: chromodomain-helicase-DNA-binding protein 8-like, partial [Gallus gallus]	Ggal_XP_003643872.1
	gi|363737795|ref|XP_413879.3| PREDICTED: LOW QUALITY PROTEIN: chromodomain-helicase-DNA-binding protein 2 [Gallus gallus]	Ggal_XP_413879.3
	gi|363738135|ref|XP_414088.3| PREDICTED: LOW QUALITY PROTEIN: chromodomain-helicase-DNA-binding protein 9 [Gallus gallus]	Ggal_XP_414088.3
	gi|118083490|ref|XP_416560.2| PREDICTED: chromodomain helicase DNA binding protein 1-like [Gallus gallus]	Ggal_XP_416560.2
	lcl|HAZT003995-PA unnamed protein product	Hazt_3995
	lcl|HAZT004485-PA unnamed protein product	Hazt_4485
	lcl|HAZT009200-PA unnamed protein product	Hazt_9200
	lcl|nHd_2_3_1_t04032-RA unnamed protein product	Hduj_t04032
	lcl|nHd_2_3_1_t06072-RA unnamed protein product+lcl|nHd_2_3_1_t03415-RA unnamed protein product	Hduj_t06072+t03415
	lcl|nHd_2_3_1_t06073-RA unnamed protein product	Hduj_t06073
	gi|449683391|ref|XP_002153791.2| PREDICTED: chromodomain-helicase-DNA-binding protein 3 [Hydra magnipapillata]	Hmag_XP_002153791.2
	gi|449681740|ref|XP_002157541.2| PREDICTED: chromodomain-helicase-DNA-binding protein 1-like, partial [Hydra magnipapillata]+ gi|449674249|ref|XP_002161239.2| PREDICTED: chromodomain-helicase-DNA-binding protein 1-like, partial [Hydra magnipapillata]	Hmag_XP_002157541.2+XP_002161239.2
	gi|449672665|ref|XP_004207764.1| PREDICTED: chromodomain-helicase-DNA-binding protein 9-like, partial [Hydra magnipapillata]	Hmag_XP_004207764.1
	lcl|14512_Helobdellaproteins unnamed protein product	Hrob_14512
	lcl|14715_Helobdellaproteins unnamed protein product	Hrob_14715
	lcl|15821_Helobdellaproteins unnamed protein product	Hrob_15821
	lcl|1813_Helobdellaproteins unnamed protein product	Hrob_1813
	lcl|21674_Helobdellaproteins unnamed protein product	Hrob_21674
	NP_001005273.1 chromodomain-helicase-DNA-binding protein 3 isoform 1 [Homo sapiens]	Hsap_NP_001005273.1
	NP_001164100.1 chromodomain-helicase-DNA-binding protein 8 isoform 1 [Homo sapiens]	Hsap_NP_001164100.1
	NP_001261.2 chromodomain-helicase-DNA-binding protein 1 [Homo sapiens]	Hsap_NP_001261.2
	NP_001262.3 chromodomain-helicase-DNA-binding protein 2 isoform 1 [Homo sapiens]	Hsap_NP_001262.3
	NP_001264.2 chromodomain-helicase-DNA-binding protein 4 isoform 1 [Homo sapiens]	Hsap_NP_001264.2
	NP_001295248.1 chromodomain-helicase-DNA-binding protein 9 isoform 1 [Homo sapiens]	Hsap_NP_001295248.1
	NP_056372.1 chromodomain-helicase-DNA-binding protein 5 [Homo sapiens]	Hsap_NP_056372.1
	NP_060250.2 chromodomain-helicase-DNA-binding protein 7 isoform 1 [Homo sapiens]	Hsap_NP_060250.2
	NP_115597.3 chromodomain-helicase-DNA-binding protein 6 [Homo sapiens]	Hsap_NP_115597.3
	sp|P28370|SMCA1_HUMAN Probable global transcription activator SNF2L1 OS=Homo sapiens OX=9606 GN=SMARCA1 PE=1 SV=2	Hsap_SNF2L1
	lcl|XP_013387155_1 chromodomain-helicase-DNA-binding protein 4 [Lingula anatina]	Lana_XP_013387155_1
	lcl|XP_013389381_1 chromodomain-helicase-DNA-binding protein 1 isoform X2 [Lingula anatina]	Lana_XP_013389381_1
	lcl|XP_013394880_1 chromodomain-helicase-DNA-binding protein 8 isoform X3 [Lingula anatina]	Lana_XP_013394880_1
	lcl|XP_013401692_1 chromodomain-helicase-DNA-binding protein 1-like [Lingula anatina]	Lana_XP_013401692_1
	lcl|XP_013407637_1 chromodomain-helicase-DNA-binding protein 4 isoform X5 [Lingula anatina]	Lana_XP_013407637_1
	lcl|ENSLACP00000012358 pep:novel scaffold:LatCha1:JH126624.1:542961:657938:-1 gene:ENSLACG00000010881 transcript:ENSLACT00000012451 gene_biotype:protein_coding transcript_biotype:protein_coding	Lcha_12358
	lcl|ENSLACP00000012909 pep:novel scaffold:LatCha1:JH127745.1:594948:689460:-1 gene:ENSLACG00000011367 transcript:ENSLACT00000013003 gene_biotype:protein_coding transcript_biotype:protein_coding	Lcha_12909
	lcl|ENSLACP00000019853 pep:novel scaffold:LatCha1:JH126725.1:2109017:2154904:-1 gene:ENSLACG00000017454 transcript:ENSLACT00000019991 gene_biotype:protein_coding transcript_biotype:protein_coding	Lcha_19853
	lcl|ENSLACP00000020959 pep:novel scaffold:LatCha1:JH126588.1:3234395:3314910:1 gene:ENSLACG00000018415 transcript:ENSLACT00000021099 gene_biotype:protein_coding transcript_biotype:protein_coding	Lcha_20959
	lcl|ENSLACP00000022264 pep:known_by_projection scaffold:LatCha1:JH126562.1:9965274:9983973:1 gene:ENSLACG00000022233 transcript:ENSLACT00000026042 gene_biotype:protein_coding transcript_biotype:protein_coding	Lcha_22264
	lcl|ENSLACP00000002752 pep:novel scaffold:LatCha1:JH128702.1:49630:186548:1 gene:ENSLACG00000002461 transcript:ENSLACT00000002774 gene_biotype:protein_coding transcript_biotype:protein_coding	Lcha_2752
	lcl|ENSLACP00000006265 pep:novel scaffold:LatCha1:JH127439.1:173274:352986:-1 gene:ENSLACG00000005557 transcript:ENSLACT00000006318 gene_biotype:protein_coding transcript_biotype:protein_coding	Lcha_6265
	lcl|ENSLACP00000006723 pep:novel scaffold:LatCha1:JH127913.1:194097:233532:1 gene:ENSLACG00000005963 transcript:ENSLACT00000006777 gene_biotype:protein_coding transcript_biotype:protein_coding	Lcha_6723
	lcl|ENSLACP00000007056 pep:novel scaffold:LatCha1:JH127092.1:209275:350956:-1 gene:ENSLACG00000006262 transcript:ENSLACT00000007115 gene_biotype:protein_coding transcript_biotype:protein_coding	Lcha_7056
	lcl|ENSLACP00000009098 pep:novel scaffold:LatCha1:JH126981.1:315665:352880:1 gene:ENSLACG00000008031 transcript:ENSLACT00000009167 gene_biotype:protein_coding transcript_biotype:protein_coding	Lcha_9098
	lcl|12862_Lottia_gigantea unnamed protein product+lcl|12861_Lottia_gigantea unnamed protein product+lcl|12860_Lottia_gigantea unnamed protein product	Lgig_12862+12861+12860
	lcl|19462_Lottia_gigantea unnamed protein product	Lgig_19462
	lcl|7433_Lottia_gigantea unnamed protein product	Lgig_7433
	lcl|ENSLOCP00000011035 pep:known_by_projection chromosome:LepOcu1:LG2:30296202:30330758:-1 gene:ENSLOCG00000009047 transcript:ENSLOCT00000011051 gene_biotype:protein_coding transcript_biotype:protein_coding	Locu_11035
	lcl|ENSLOCP00000017225 pep:known_by_projection chromosome:LepOcu1:LG2:60972618:61016089:-1 gene:ENSLOCG00000013965 transcript:ENSLOCT00000017256 gene_biotype:protein_coding transcript_biotype:protein_coding	Locu_17225
	lcl|ENSLOCP00000017716 pep:known_by_projection chromosome:LepOcu1:LG3:48167207:48197989:1 gene:ENSLOCG00000014387 transcript:ENSLOCT00000017748 gene_biotype:protein_coding transcript_biotype:protein_coding	Locu_17716
	lcl|ENSLOCP00000005985 pep:known_by_projection chromosome:LepOcu1:LG25:8892136:8934911:1 gene:ENSLOCG00000004944 transcript:ENSLOCT00000005993 gene_biotype:protein_coding transcript_biotype:protein_coding	Locu_5985
	lcl|ENSLOCP00000006095 pep:known_by_projection chromosome:LepOcu1:LG9:7784279:7845420:-1 gene:ENSLOCG00000005062 transcript:ENSLOCT00000006103 gene_biotype:protein_coding transcript_biotype:protein_coding	Locu_6095
	lcl|ENSLOCP00000008754 pep:known_by_projection chromosome:LepOcu1:LG23:14547154:14605899:-1 gene:ENSLOCG00000007225 transcript:ENSLOCT00000008764 gene_biotype:protein_coding transcript_biotype:protein_coding	Locu_8754
	lcl|ENSLOCP00000008969 pep:known_by_projection chromosome:LepOcu1:LG18:14989683:15021125:-1 gene:ENSLOCG00000007386 transcript:ENSLOCT00000008980 gene_biotype:protein_coding transcript_biotype:protein_coding	Locu_8969
	lcl|ENSLOCP00000009062 pep:known_by_projection chromosome:LepOcu1:LG26:12206205:12235739:1 gene:ENSLOCG00000007438 transcript:ENSLOCT00000009073 gene_biotype:protein_coding transcript_biotype:protein_coding	Locu_9062
	gi|926614630|ref|XP_013772365_1| PREDICTED: chromodomain-helicase-DNA-binding protein 1-like [Limulus polyphemus]	Lpol_XP_013772365_1
	gi|926625138|ref|XP_013778054_1| PREDICTED: chromodomain-helicase-DNA-binding protein Mi-2 homolog [Limulus polyphemus]	Lpol_XP_013778054_1
	gi|926625579|ref|XP_013778295_1| PREDICTED: chromodomain-helicase-DNA-binding protein 7-like [Limulus polyphemus]	Lpol_XP_013778295_1
	gi|926628554|ref|XP_013779890_1| PREDICTED: chromodomain-helicase-DNA-binding protein Mi-2 homolog [Limulus polyphemus]+ gi|926650548|ref|XP_013791773_1| PREDICTED: chromodomain-helicase-DNA-binding protein 4-like, partial [Limulus polyphemus]+gi|926643137|ref|XP_013787779_1| PREDICTED: chromodomain-helicase-DNA-binding protein Mi-2 homolog [Limulus polyphemus]	Lpol_XP_013779890_1+XP_013791773_1+XP_013787779_1
	gi|926633557|ref|XP_013782587_1| PREDICTED: LOW QUALITY PROTEIN: chromodomain-helicase-DNA-binding protein 8-like [Limulus polyphemus]	Lpol_XP_013782587_1
	XP_001749478.1 uncharacterized protein MONBRDRAFT_34123 [Monosiga brevicollis MX1]	Mbre_MONBRDRAFT_34123
	XP_001743079.1 uncharacterized protein MONBRDRAFT_689, partial [Monosiga brevicollis MX1]	Mbre_MONBRDRAFT_689
	lcl|ML10292a unnamed protein product	Mlei_10292a
	lcl|ML16113a unnamed protein product	Mlei_16113a
	NP_001074814.2 chromodomain-helicase-DNA-binding protein 2 [Mus musculus]	Mmus_NP_001074814.2
	NP_001074845.1 chromodomain-helicase-DNA-binding protein 5 isoform 1 [Mus musculus]	Mmus_NP_001074845.1
	NP_001264078.1 chromodomain-helicase-DNA-binding protein 7 [Mus musculus] XP_006538067.1 PREDICTED: chromodomain-helicase-DNA-binding protein 7 isoform X1 [Mus musculus]	Mmus_NP_001264078.1
	NP_001297459.1 chromodomain-helicase-DNA-binding protein 9 isoform 1 [Mus musculus]	Mmus_NP_001297459.1
	NP_031716.2 chromodomain-helicase-DNA-binding protein 1 [Mus musculus]	Mmus_NP_031716.2
	NP_666091.1 chromodomain-helicase-DNA-binding protein 4 [Mus musculus] NP_001333539.1 chromodomain-helicase-DNA-binding protein 4 [Mus musculus]	Mmus_NP_666091.1
	NP_666131.3 chromodomain-helicase-DNA-binding protein 3 [Mus musculus]	Mmus_NP_666131.3
	NP_775544.2 chromodomain-helicase-DNA-binding protein 6 [Mus musculus] XP_017174747.1 PREDICTED: chromodomain-helicase-DNA-binding protein 6 isoform X1 [Mus musculus]	Mmus_NP_775544.2
	NP_963999.2 chromodomain-helicase-DNA-binding protein 8 [Mus musculus] XP_006519539.1 PREDICTED: chromodomain-helicase-DNA-binding protein 8 isoform X2 [Mus musculus]	Mmus_NP_963999.2
	lcl|NEMVEDRAFT_v1g135257-PA pep:known scaffold:ASM20922v1:scaffold_353:21601:48020:1 gene:NEMVEDRAFT_v1g135257 transcript:NEMVEDRAFT_v1g135257-RA	Nvec_v1g135257
	lcl|NEMVEDRAFT_v1g229706-PA pep:known scaffold:ASM20922v1:scaffold_98:210601:224237:1 gene:NEMVEDRAFT_v1g229706 transcript:NEMVEDRAFT_v1g229706-RA+ lcl|NEMVEDRAFT_v1g8814-PA pep:known scaffold:ASM20922v1:scaffold_9468:424:3263:1 gene:NEMVEDRAFT_v1g8814 transcript:NEMVEDRAFT_v1g8814-RA+lcl|NEMVEDRAFT_v1g25276-PA pep:known scaffold:ASM20922v1:scaffold_98:230467:232267:1 gene:NEMVEDRAFT_v1g25276 tra…	Nvec_v1g229706+v1g8814+v1g25276
	lcl|NEMVEDRAFT_v1g30104-PA pep:known scaffold:ASM20922v1:scaffold_14:1287449:1309438:1 gene:NEMVEDRAFT_v1g30104 transcript:NEMVEDRAFT_v1g30104-RA	Nvec_v1g30104
	lcl|NV11865-PA pep:novel chromosome:GCA_000002325.2:3:5810472:5821509:-1 gene:NV11865 transcript:NV11865-RA	Nvit_11865
	lcl|NV12262-PA pep:novel supercontig:GCA_000002325.2:GL341022:2185490:2198048:1 gene:NV12262 transcript:NV12262-RA	Nvit_12262
	lcl|NV13745-PA pep:novel supercontig:GCA_000002325.2:GL340882:76666:94000:-1 gene:NV13745 transcript:NV13745-RA	Nvit_13745
	lcl|Ocbimv22015094m_p unnamed protein product	Obim_22015094
	lcl|Ocbimv22018363m_p unnamed protein product	Obim_22018363
	lcl|Ocbimv22021132m_p unnamed protein product	Obim_22021132
	lcl|Ocbimv22026242m_p unnamed protein product	Obim_22026242
	lcl|g11007_t1 unnamed protein product+lcl|g10215_t1 unnamed protein product	Ocar_11007_t1+g10215_t1
	lcl|g10348_t1 unnamed protein product+lcl|g6900_t1 unnamed protein product	Ocar_g10348_t1+g6900_t1
	lcl|g4742_t1 unnamed protein product	Ocar_g4742_t1
	lcl|sb3474023 unnamed protein product+lcl|sb3473236 unnamed protein product+lcl|sb3461862 unnamed protein product+lcl|sb3474875 unnamed protein product	Pbac_sb3474023+sb3473236+sb3461862+sb3474875
	Pdum-comp223870_c4	Pdum-CHD1/2
	Pdum-comp221173_c3	Pdum-CHD3/4/5A
	Pdum- comp216874_c0	Pdum-CHD3/4/5B
	Pdum-comp222390_c1	Pdum-CHD3/4/5C
	Pdum-comp223438_c0	Pdum-CHD3/4/5D
	Pdum-comp225943_c0	Pdum-CHD6/7/8/9
	lcl|ENSPMAP00000004237 pep:known_by_projection scaffold:Pmarinus_7.0:GL484668:1435:12215:1 gene:ENSPMAG00000003871 transcript:ENSPMAT00000004254 gene_biotype:protein_coding transcript_biotype:protein_coding	Pmar_4237
	lcl|ENSPMAP00000005162 pep:known_by_projection scaffold:Pmarinus_7.0:GL479612:3255:5795:1 gene:ENSPMAG00000004716 transcript:ENSPMAT00000005181 gene_biotype:protein_coding transcript_biotype:protein_coding	Pmar_5162
	lcl|ENSPMAP00000006677 pep:known_by_projection scaffold:Pmarinus_7.0:GL476370:281119:459539:-1 gene:ENSPMAG00000006035 transcript:ENSPMAT00000006707 gene_biotype:protein_coding transcript_biotype:protein_coding	Pmar_6677
	lcl|ENSPMAP00000006688 pep:known_by_projection scaffold:Pmarinus_7.0:GL476370:281119:391803:-1 gene:ENSPMAG00000006035 transcript:ENSPMAT00000006718 gene_biotype:protein_coding transcript_biotype:protein_coding	Pmar_6688
	lcl|ENSPMAP00000006699 pep:known_by_projection scaffold:Pmarinus_7.0:GL476370:400098:484196:-1 gene:ENSPMAG00000006035 transcript:ENSPMAT00000006729 gene_biotype:protein_coding transcript_biotype:protein_coding	Pmar_6699
	lcl|PTEP016124-PA unnamed protein productlcl|PTEP022839-PA unnamed protein product	Ptep_16124+22839
	lcl|PTEP001843-PA unnamed protein product	Ptep_1843
	lcl|PTEP005194-PA unnamed protein product	Ptep_5194
	lcl|scipt019068_3 unnamed protein product	Scil_19068_3
	lcl|scipt000589_1 unnamed protein product	Scil_589_1
	lcl|scipt009047_1 unnamed protein product	Scil_9047_1
	gi|585687286|ref|XP_006820466.1|:1-2129 PREDICTED: chromodomain-helicase-DNA-binding protein 4-like [Saccoglossus kowalevskii]	Skow_6820466.1
	gi|585704161|ref|XP_006823398.1|:1-1420 PREDICTED: LOW QUALITY PROTEIN: chromodomain-helicase-DNA-binding protein 2-like [Saccoglossus kowalevskii]	Skow_6823398.1
	gi|291233670|ref|XP_002736775.1| PREDICTED: kismet-like [Saccoglossus kowalevskii]+ gi|291239125|ref|XP_002739475.1| PREDICTED: kismet-like, partial [Saccoglossus kowalevskii]+ gi|291239127|ref|XP_002739476.1| PREDICTED: kismet-like [Saccoglossus kowalevskii]	Skow_XP_002736775.1+XP_002739475.1+XP_002739476.1
	gi|291240565|ref|XP_002740192.1| PREDICTED: Chromodomain-helicase-DNA-binding protein 1-like [Saccoglossus kowalevskii]	Skow_XP_002740192.1
	lcl|Smp_041760_1_pep pep_novel chromosome_ASM23792v1_4_21447926_21467688_1 gene_Smp_041760 transcript_Smp_041760_1	Sman_041760_1
	lcl|Smp_079650_1_pep pep_novel chromosome_ASM23792v1_1_43098611_43135790_-1 gene_Smp_079650 transcript_Smp_079650_1	Sman_079650_1
	lcl|Smp_123320_1_pep pep_novel chromosome_ASM23792v1_6_3833258_3879070_1 gene_Smp_123320 transcript_Smp_123320_1	Sman_123320_1
	lcl|Smp_128600_1_pep pep_novel chromosome_ASM23792v1_W_18749576_18777059_1 gene_Smp_128600 transcript_Smp_128600_1	Sman_128600_1
	lcl|Smp_130470_1_pep pep_novel supercontig_ASM23792v1_SC_0126_421316_471863_1 gene_Smp_130470 transcript_Smp_130470_1	Sman_130470_1
	lcl|SMAR011839-PA pep:novel scaffold:Smar1:JH432105:404612:421026:1 gene:SMAR011839 transcript:SMAR011839-RA	Smar_11839
	lcl|SMAR008413-PA pep:novel scaffold:Smar1:JH431841:74223:88952:1 gene:SMAR008413 transcript:SMAR008413-RA	Smar_8413
	lcl|SMAR009323-PA pep:novel scaffold:Smar1:JH431882:55116:62274:-1 gene:SMAR009323 transcript:SMAR009323-RA	Smar_9323
	SMU15002245	Smed_15002245
	SMU15015262	Smed_15015262
	SMU15029173	Smed_15029173
	SMU15035500	Smed_15035500
	lcl|augustus_masked-scaffold16291-processed-gene-0_0-mRNA-1 protein AED_0_23 eAED_0_25 QI_122|0_38|0_42|0_85|1|1|14|0|2284	Smed_AED_0_23
	lcl|augustus_masked-scaffold93-processed-gene-0_0-mRNA-1 protein AED_0_35 eAED_0_35 QI_60|0_88|0_8|0_9|0_88|1|10|0|793	Smed_AED_0_35
	gi|390353361|ref|XP_003728093.1| PREDICTED: chromodomain-helicase-DNA-binding protein 8-like [Strongylocentrotus purpuratus]	Spur_XP_003728093.1
	gi|390355905|ref|XP_003728651.1| PREDICTED: chromodomain-helicase-DNA-binding protein 2 isoform 1 [Strongylocentrotus purpuratus]	Spur_XP_003728651.1
	gi|390367174|ref|XP_003731194.1| PREDICTED: chromodomain-helicase-DNA-binding protein 3-like [Strongylocentrotus purpuratus]	Spur_XP_003731194.1
	gi|390368989|ref|XP_003731564.1| PREDICTED: chromodomain-helicase-DNA-binding protein 9-like, partial [Strongylocentrotus purpuratus]	Spur_XP_003731564.1
	gi|390360946|ref|XP_792664.3| PREDICTED: chromodomain-helicase-DNA-binding protein 6-like isoform 2 [Strongylocentrotus purpuratus]	Spur_XP_792664.3
	gi|390355179|ref|XP_793154.3| PREDICTED: chromodomain-helicase-DNA-binding protein 1 [Strongylocentrotus purpuratus]	Spur_XP_793154.3
	XP_004998967.1 chromodomain helicase DNA binding protein 1 [Salpingoeca rosetta]	Sros_PTSG_00418
	XP_004994707.1 uncharacterized protein PTSG_12193 [Salpingoeca rosetta]	Sros_PTSG_12193
	lcl|4322_Trichoplaxproteins unnamed protein product+lcl|4321_Trichoplaxproteins unnamed protein product	Tadh_4322+4321
	lcl|4584_Trichoplaxproteins unnamed protein product	Tadh_4584
	lcl|559_Trichoplaxproteins unnamed protein product	Tadh_559
	lcl|8477_Trichoplaxproteins unnamed protein product	Tadh_8477
	lcl|TC010805-PA pep:known scaffold:Tcas3:ChLGX:6718724:6727527:-1 gene:TC010805 transcript:TC010805-RA description:"Putative uncharacterized protein "	Tcas_TC010805
	lcl|TC012115-PA pep:novel scaffold:Tcas3:ChLG9:8298578:8308198:-1 gene:TC012115 transcript:TC012115-RA description:"Putative uncharacterized protein "	Tcas_TC012115
	lcl|TC014275-PA pep:novel scaffold:Tcas3:ChLG5:10176821:10191912:1 gene:TC014275 transcript:TC014275-RA description:"Putative uncharacterized protein "	Tcas_TC014275
	lcl|ENSTGUP00000011560 pep:known_by_projection chromosome:taeGut3.2.4:2:119025473:119114909:1 gene:ENSTGUG00000011196 transcript:ENSTGUT00000011685 gene_biotype:protein_coding transcript_biotype:protein_coding	Tgut_11560
	lcl|ENSTGUP00000001259 pep:known chromosome:taeGut3.2.4:Z:24715883:24770332:-1 gene:ENSTGUG00000001185 transcript:ENSTGUT00000001271 gene_biotype:protein_coding transcript_biotype:protein_coding	Tgut_1259
	lcl|ENSTGUP00000013727 pep:known_by_projection chromosome:taeGut3.2.4:1:90186792:90206177:1 gene:ENSTGUG00000013329 transcript:ENSTGUT00000013885 gene_biotype:protein_coding transcript_biotype:protein_coding	Tgut_13727
	lcl|ENSTGUP00000013789 pep:known_by_projection chromosome:taeGut3.2.4:1:92977385:93001345:-1 gene:ENSTGUG00000013392 transcript:ENSTGUT00000013947 gene_biotype:protein_coding transcript_biotype:protein_coding	Tgut_13789
	lcl|ENSTGUP00000002728 pep:known_by_projection chromosome:taeGut3.2.4:21:2227790:2245634:1 gene:ENSTGUG00000002634 transcript:ENSTGUT00000002756 gene_biotype:protein_coding transcript_biotype:protein_coding	Tgut_2728
	lcl|ENSTGUP00000003324 pep:known_by_projection chromosome:taeGut3.2.4:20:601821:697084:1 gene:ENSTGUG00000003179 transcript:ENSTGUT00000003357 gene_biotype:protein_coding transcript_biotype:protein_coding	Tgut_3324
	lcl|ENSTGUP00000007722 pep:known_by_projection chromosome:taeGut3.2.4:11:8871500:8938497:-1 gene:ENSTGUG00000007476 transcript:ENSTGUT00000007803 gene_biotype:protein_coding transcript_biotype:protein_coding	Tgut_7722
	lcl|ENSTGUP00000008846 pep:known_by_projection chromosome:taeGut3.2.4:10:14933262:14987769:1 gene:ENSTGUG00000008540 transcript:ENSTGUT00000008940 gene_biotype:protein_coding transcript_biotype:protein_coding	Tgut_8846
	lcl|ENSXETP00000028484_3 pep:known scaffold:JGI_4_2:GL173311_1:487687:540262:-1 gene:ENSXETG00000012991_3 transcript:ENSXETT00000028484_3 gene_biotype:protein_coding transcript_biotype:protein_coding	Xtro_28484_3
	lcl|ENSXETP00000037481_3 pep:known_by_projection scaffold:JGI_4_2:GL173175_1:54435:84986:-1 gene:ENSXETG00000017194_3 transcript:ENSXETT00000037481_3 gene_biotype:protein_coding transcript_biotype:protein_coding	Xtro_37481_3
	lcl|ENSXETP00000041129_3 pep:known scaffold:JGI_4_2:GL173513_1:313249:327410:1 gene:ENSXETG00000018961_3 transcript:ENSXETT00000041129_3 gene_biotype:protein_coding transcript_biotype:protein_coding	Xtro_41129_3
	lcl|ENSXETP00000043540_3 pep:known scaffold:JGI_4_2:GL172825_1:941068:1007996:1 gene:ENSXETG00000026004_2 transcript:ENSXETT00000043540_3 gene_biotype:protein_coding transcript_biotype:protein_coding	Xtro_43540_3
	lcl|ENSXETP00000051471_2 pep:known scaffold:JGI_4_2:GL172694_1:2456781:2488784:-1 gene:ENSXETG00000023875_3 transcript:ENSXETT00000051471_2 gene_biotype:protein_coding transcript_biotype:protein_coding	Xtro_51471_2
	lcl|ENSXETP00000052094_2 pep:known scaffold:JGI_4_2:GL172689_1:2473317:2499496:-1 gene:ENSXETG00000024129_3 transcript:ENSXETT00000052094_2 gene_biotype:protein_coding transcript_biotype:protein_coding	Xtro_52094_2
	lcl|ENSXETP00000006374_3 pep:known scaffold:JGI_4_2:GL173463_1:379621:390240:-1 gene:ENSXETG00000026410_2 transcript:ENSXETT00000006374_3 gene_biotype:protein_coding transcript_biotype:protein_coding	Xtro_6374_3
	lcl|ENSXETP00000006377_3 pep:known scaffold:JGI_4_2:GL172936_1:1190598:1274637:-1 gene:ENSXETG00000002904_3 transcript:ENSXETT00000006377_3 gene_biotype:protein_coding transcript_biotype:protein_coding	Xtro_6377_3
	lcl|ENSXETP00000000740_3 pep:known scaffold:JGI_4_2:GL172674_1:3136812:3166129:1 gene:ENSXETG00000021445_3 transcript:ENSXETT00000000740_3 gene_biotype:protein_coding transcript_biotype:protein_coding	Xtro_740_3
	lcl|ENSXETP00000000744_3 pep:known scaffold:JGI_4_2:GL172919_1:960308:1099083:-1 gene:ENSXETG00000000349_3 transcript:ENSXETT00000000744_3 gene_biotype:protein_coding transcript_biotype:protein_coding	Xtro_744_3
HDAC	HDAC (171 seq)
	Accession number - Full name	Shortened name used in phylogenetic tree
	lcl|AAEL011117-PA pep:known supercontig:AaegL3:supercont1.542:277483:287534:1 gene:AAEL011117 transcript:AAEL011117-RA description:"histone deacetylase"	Aaeg_11117
	lcl|AAEL004416-PA pep:known supercontig:AaegL3:supercont1.119:549645:564505:1 gene:AAEL004416 transcript:AAEL004416-RA description:"histone deacetylase"	Aaeg_4416
	lcl|AAEL004586-PB pep:known supercontig:AaegL3:supercont1.124:983391:1014154:-1 gene:AAEL004586 transcript:AAEL004586-RB description:"histone deacetylase"	Aaeg_4586
	gi|524870178|ref|XP_005091875.1| PREDICTED: histone deacetylase 3-like [Aplysia californica]	Acal_XP_005091875.1
	gi|524877723|ref|XP_005095559.1| PREDICTED: histone deacetylase 8-like [Aplysia californica]	Acal_XP_005095559.1
	gi|524887781|ref|XP_005100474.1| PREDICTED: histone deacetylase 2-like isoform X1 [Aplysia californica]	Acal_XP_005100474.1
	gi|327261622|ref|XP_003215628.1| PREDICTED: histone deacetylase 2-like [Anolis carolinensis]	Acar_XP_003215628.1
	gi|327270313|ref|XP_003219934.1| PREDICTED: histone deacetylase 3-like [Anolis carolinensis]	Acar_XP_003219934.1
	gi|327287942|ref|XP_003228687.1| PREDICTED: histone deacetylase 8-like [Anolis carolinensis]	Acar_XP_003228687.1
	gi|327288082|ref|XP_003228757.1| PREDICTED: histone deacetylase 1-like [Anolis carolinensis]	Acar_XP_003228757.1
	Adig-HDAC3_EST_assem_7344	Adig_7344
	Adig-HDAC1-_EST_assem_7398	Adig_7398
	Adig-HDAC8-modelPK	Adig_HDAC8_modelPK
	lcl|AIPGENE13245 unnamed protein product	Aipt_13245
	lcl|AIPGENE23702 unnamed protein product	Aipt_23702
	lcl|AIPGENE4524 unnamed protein product	Aipt_4524
	lcl|ACYPI010047-PA pep:novel supercontig:GCA_000142985.2:GL349659:1037512:1041911:-1 gene:ACYPI010047 transcript:ACYPI010047-RA	Apis_10047
	lcl|ACYPI003204-PA pep:novel supercontig:GCA_000142985.2:GL349851:491224:499248:1 gene:ACYPI003204 transcript:ACYPI003204-RA	Apis_3204
	lcl|ACYPI073893-PA pep:known supercontig:GCA_000142985.2:GL350027:263972:267927:1 gene:ACYPI073893 transcript:ACYPI073893-RA	Apis_73893
	lcl|ACYPI007884-PA pep:novel supercontig:GCA_000142985.2:GL349855:179200:183434:1 gene:ACYPI007884 transcript:ACYPI007884-RA	Apis_7884
	gi|340373564|ref|XP_003385311.1|:1-539 PREDICTED: histone deacetylase 1-like [Amphimedon queenslandica]	Aque_003385311.1
	lcl|Aqu1_222637 unnamed protein product	Aque_222637
	lcl|Aqu1_223988 unnamed protein product	Aque_223988
	lcl|Aqu1_225542 unnamed protein product	Aque_225542
	XP_002590277.1 hypothetical protein BRAFLDRAFT_279349 [Branchiostoma floridae]	Bflo_002590277.1
	lcl|23224_Branchistoma unnamed protein product	Bflo_23224
	jgi|Brafl1|281552|estExt_gwp.C_1060137	Bflo_281552
	lcl|BGLTMP002029-PA hypothetical protein|protein_coding|LG4_random_Scaffold124:349751-354041:1|gene:BGLTMP002029	Bgla_002029
	lcl|BGLTMP002108-PA hypothetical protein|protein_coding|LG4_random_Scaffold247:59473-68489:1|gene:BGLTMP002108	Bgla_002108
	lcl|BGLTMP009651-PA hypothetical protein|protein_coding|LGUN_random_Scaffold421:132938-143589:-1|gene:BGLTMP009651	Bgla_009651
	XP_001895111.1 histone deacetylase 3 (HD3) [Brugia malayi]	Bmal_001895111.1
	lcl|Bm13833a pep:known supercontig:B_malayi-3.0:Bmal_v3_scaffold110:80234:83902:-1 gene:Bm13833 transcript:Bm13833a	Bmal_13833a
	lcl|Bm8923c pep:known supercontig:B_malayi-3.0:Bmal_v3_scaffold81:106610:111097:-1 gene:Bm8923 transcript:Bm8923c	Bmal_8923
	NP_001032521.1 histone deacetylase 1 [Bos taurus]	Btau_NP_001032521.1
	NP_001068614.1 histone deacetylase 2 [Bos taurus]	Btau_NP_001068614.1
	NP_001069699.1 histone deacetylase 8 [Bos taurus]	Btau_NP_001069699.1
	NP_001193172.1 histone deacetylase 3 [Bos taurus]	Btau_NP_001193172.1
	lcl|CAQU004300-PA unnamed protein product	Caqu_4300
	lcl|CAQU004358-PA unnamed protein product	Caqu_4358
	lcl|C08B11_2 pep:known chromosome:WBcel235:II:8020779:8022561:-1 gene:WBGene00001835 transcript:C08B11_2 description:"Protein HDA-2 (hda-2) mRNA, complete cds"	Cele_C08B11_2
	lcl|C53A5_3 pep:known chromosome:WBcel235:V:14525389:14527413:1 gene:WBGene00001834 transcript:C53A5_3 description:"Protein HDA-1 (hda-1) mRNA, complete cds"	Cele_C53A5_3
	lcl|R06C1_1_1 pep:known chromosome:WBcel235:I:11912791:11917712:-1 gene:WBGene00001836 transcript:R06C1_1_1 description:"Protein HDA-3 (hda-3) mRNA, complete cds"	Cele_R06C1_1_1
	lcl|EKC18363 pep:novel supercontig:GCA_000297895.1:scaffold43842:99220:113113:-1 gene:CGI_10013099 transcript:EKC18363 description:"Histone deacetylase 8 "	Cgig_EKC18363
	lcl|EKC42750 pep:novel supercontig:GCA_000297895.1:scaffold43:586326:593879:1 gene:CGI_10021363 transcript:EKC42750 description:"Histone deacetylase "	Cgig_EKC42750
	gi|198436104|ref|XP_002124762.1| PREDICTED: histone deacetylase 3-like [Ciona intestinalis]	Cint_XP_002124762.1
	gi|198427568|ref|XP_002129520.1| PREDICTED: histone deacetylase 8-like [Ciona intestinalis]	Cint_XP_002129520.1
	gi|459172185|ref|XP_004225492.1| PREDICTED: LOW QUALITY PROTEIN: histone deacetylase 1-like [Ciona intestinalis]	Cint_XP_004225492.1
	gi|398671576|gb|AFO97264.1| histone deacetylase 1 [Callorhinchus milii]	Cmil_AFO97264.1
	gi|398674492|gb|AFO98722.1| histone deacetylase 3-like protein [Callorhinchus milii]	Cmil_AFO98722.1
	gi|398676688|gb|AFO99820.1| histone deacetylase 2 [Callorhinchus milii]	Cmil_AFO99820.1
	gi|398682534|gb|AFP02744.1| histone deacetylase 8, partial [Callorhinchus milii]	Cmil_AFP02744.1
	lcl|ENSPSIG00000004134_1 ENSPSIG00000004134_1 ENSPSIG00000004134_1 JH584732.1:5507562-5528219 1	Cpic_4134_1
	lcl|ENSPSIG00000004293_2 ENSPSIG00000004293_2 ENSPSIG00000004293_2 JH584402.1:843332-949111 1	Cpic_4293_2
	lcl|ENSPSIG00000004413_1 ENSPSIG00000004413_1 ENSPSIG00000004413_1 JH584525.1:51427-87189 1	Cpic_4413_1
	lcl|ENSPSIG00000005842_1 ENSPSIG00000005842_1 ENSPSIG00000005842_1 JH584434.1:4709704-4730987 -1	Cpic_5842_1
	lcl|Cc148478_estExt_Genewise1_C_320072 unnamed protein product	Ctel_148478
	lcl|Cc175897_estExt_Genewise1Plus_C_7090008 unnamed protein product	Ctel_175897
	lcl|Cc184599_estExt_Genewise1Plus_C_2550004 unnamed protein product	Ctel_184599
	gi|24657891|ref|NP_647918.2| histone deacetylase 1 [Drosophila melanogaster]	Dmel_NP_647918.2
	gi|24644244|ref|NP_651978.2| histone deacetylase 3 [Drosophila melanogaster]	Dmel_NP_651978.2
	lcl|EHJ71179 pep:novel supercontig:DanPle_1.0:JH384885:107328:109757:1 gene:KGM_08652 transcript:EHJ71179	Dple_EHJ71179
	lcl|EHJ72565 pep:novel supercontig:DanPle_1.0:JH384078:42743:47635:-1 gene:KGM_14740 transcript:EHJ72565	Dple_EHJ72565
	lcl|EHJ79130 pep:novel supercontig:DanPle_1.0:JH379599:1412002:1414182:1 gene:KGM_15590 transcript:EHJ79130	Dple_EHJ79130
	lcl|DappuP128123 pep:novel scaffold:Dappu1:scaffold_19:706595:708660:1 gene:DappuG128123 transcript:DappuT128123	Dpul_128123
	lcl|DappuP306940 pep:novel scaffold:Dappu1:scaffold_57:207077:210116:1 gene:DappuG306940 transcript:DappuT306940	Dpul_306940
	DAPPUDRAFT_442933 cdna:pseudogene	Dpul_442933
	lcl|ENSDARP00000017858 pep:known chromosome:Zv9:7:53111280:53165174:-1 gene:ENSDARG00000003021 transcript:ENSDART00000009184 gene_biotype:protein_coding transcript_biotype:protein_coding	Drer_17858
	lcl|ENSDARP00000051798 pep:known chromosome:Zv9:19:31054097:31064046:1 gene:ENSDARG00000015427 transcript:ENSDART00000051799 gene_biotype:protein_coding transcript_biotype:protein_coding	Drer_51798
	lcl|ENSDARP00000054625 pep:known chromosome:Zv9:14:12437128:12464078:1 gene:ENSDARG00000037514 transcript:ENSDART00000054626 gene_biotype:protein_coding transcript_biotype:protein_coding	Drer_54625
	gi|157837995|ref|NP_989487.1| histone deacetylase 1 [Gallus gallus]	Ggal_NP_989487.1
	gi|45382059|ref|NP_990078.1| histone deacetylase 3 [Gallus gallus]	Ggal_NP_990078.1
	gi|45382275|ref|NP_990162.1| histone deacetylase 2 [Gallus gallus]	Ggal_NP_990162.1
	gi|50745636|ref|XP_420178.1| PREDICTED: histone deacetylase 8 [Gallus gallus]	Ggal_XP_420178.1
	lcl|HAZT011648-PA unnamed protein product+lcl|HAZT011649-PA unnamed protein product	Hazt_011648+011649
	lcl|HAZT010396-PA unnamed protein product	Hazt_10396
	Hduj-HDAC3-OQV21621.1 Histone deacetylase 3 [Hypsibius dujardini]	Hduj_OQV21621.1
	lcl|nHd_2_3_1_t05356-RA unnamed protein product	Hduj_t05356
	lcl|nHd_2_3_1_t07758-RA unnamed protein product	Hduj_t07758
	Hmag-HDAC1-Sc4wPfr_287.2.g28216.t1 - protein	Hmag_g28216.t1
	gi|449670774|ref|XP_002162003.2| PREDICTED: histone deacetylase 3-like [Hydra magnipapillata]	Hmag_XP_002162003.2
	gi|221111993|ref|XP_002164615.1| PREDICTED: histone deacetylase 8-like [Hydra magnipapillata]	Hmag_XP_002164615.1
	lcl|21010_Helobdellaproteins unnamed protein product	Hrob_21010
	lcl|2496_Helobdellaproteins unnamed protein product	Hrob_2496
	ref|NP_001308158.1|:1-1215 histone deacetylase 6 isoform b [Homo sapiens]	Hsap_NP_001308158.1
	ref|NP_001308797.1|:1-1044 histone deacetylase 9 isoform 11 [Homo sapiens]	Hsap_NP_001308797.1
	NP_001518.3 histone deacetylase 2 [Homo sapiens]	Hsap_NP_001518.3
	NP_003874.2 histone deacetylase 3 [Homo sapiens]	Hsap_NP_003874.2
	NP_004955.2 histone deacetylase 1 [Homo sapiens]	Hsap_NP_004955.2
	NP_060956.1 histone deacetylase 8 isoform 1 [Homo sapiens]	Hsap_NP_060956.1
	ref|NP_114408.3|:1-669 polyamine deacetylase HDAC10 isoform 1 [Homo sapiens]	Hsap_NP_114408.3
	ref|XP_011522451.1|:1-1114 histone deacetylase 5 isoform X8 [Homo sapiens]	Hsap_XP_011522451.1
	ref|XP_011536783.1|:1-952 histone deacetylase 7 isoform X5 [Homo sapiens]	Hsap_XP_011536783.1
	ref|XP_024309529.1|:1-319 histone deacetylase 11 isoform X1 [Homo sapiens]	Hsap_XP_024309529.1
	lcl|XP_013392029_1 uncharacterized protein LOC106160064 [Lingula anatina]	Lana_XP_013392029_1
	lcl|XP_013403048_1 histone deacetylase 3 [Lingula anatina]	Lana_XP_013403048_1
	lcl|XP_013405014_1 probable histone deacetylase 1-B isoform X2 [Lingula anatina]	Lana_XP_013405014_1
	lcl|ENSLACP00000011092 pep:novel scaffold:LatCha1:JH126815.1:446347:467978:-1 gene:ENSLACG00000009761 transcript:ENSLACT00000011175 gene_biotype:protein_coding transcript_biotype:protein_coding	Lcha_11092
	lcl|ENSLACP00000012893 pep:novel scaffold:LatCha1:JH126703.1:593461:627117:-1 gene:ENSLACG00000011351 transcript:ENSLACT00000012987 gene_biotype:protein_coding transcript_biotype:protein_coding	Lcha_12893
	lcl|ENSLACP00000015194 pep:novel scaffold:LatCha1:JH127468.1:850397:872091:1 gene:ENSLACG00000013376 transcript:ENSLACT00000015300 gene_biotype:protein_coding transcript_biotype:protein_coding	Lcha_15194
	lcl|18836_Lottia_gigantea unnamed protein product	Lgig_18836
	lcl|19315_Lottia_gigantea unnamed protein product	Lgig_19315
	lcl|8303_Lottia_gigantea unnamed protein product	Lgig_8303
	lcl|ENSLOCP00000014828 pep:known_by_projection chromosome:LepOcu1:LG6:37101294:37111132:-1 gene:ENSLOCG00000012055 transcript:ENSLOCT00000014857 gene_biotype:protein_coding transcript_biotype:protein_coding	Locu_14828
	lcl|ENSLOCP00000017783 pep:known_by_projection chromosome:LepOcu1:LG7:37873217:37903713:-1 gene:ENSLOCG00000014449 transcript:ENSLOCT00000017815 gene_biotype:protein_coding transcript_biotype:protein_coding	Locu_17783
	lcl|ENSLOCP00000020985 pep:known_by_projection chromosome:LepOcu1:LG1:55179012:55190529:1 gene:ENSLOCG00000016977 transcript:ENSLOCT00000021021 gene_biotype:protein_coding transcript_biotype:protein_coding	Locu_20985
	lcl|ENSLOCP00000002993 pep:known_by_projection chromosome:LepOcu1:LG6:3326482:3338473:1 gene:ENSLOCG00000002539 transcript:ENSLOCT00000002999 gene_biotype:protein_coding transcript_biotype:protein_coding	Locu_2993
	gi|926626539|ref|XP_013778811_1| PREDICTED: histone deacetylase 1-like [Limulus polyphemus]	Lpol_XP_013778811_1
	gi|926637302|ref|XP_013784620_1| PREDICTED: histone deacetylase 3-like [Limulus polyphemus]	Lpol_XP_013784620_1
	XP_001744309.1 uncharacterized protein MONBRDRAFT_15424 [Monosiga brevicollis MX1]	Mbre_MONBRDRAFT_15424
	XP_001751154.1 uncharacterized protein MONBRDRAFT_30655 [Monosiga brevicollis MX1]	Mbre_MONBRDRAFT_30655
	XP_001742912.1 uncharacterized protein MONBRDRAFT_34892 [Monosiga brevicollis MX1]	Mbre_MONBRDRAFT_34892
	lcl|ML00527a unnamed protein product	Mlei_527a
	Mlei-HDAC3-comp16754_c0_seq1	Mlei_comp16754_c0_seq1
	Mlei-HDAC8-modelPK	Mlei_HDAC8_modelPK
	NP_032254.1 histone deacetylase 1 [Mus musculus]	Mmus_NP_032254.1
	NP_032255.2 histone deacetylase 2 [Mus musculus]	Mmus_NP_032255.2
	NP_034541.2 histone deacetylase 3 [Mus musculus]	Mmus_NP_034541.2
	NP_081658.1 histone deacetylase 8 isoform 1 [Mus musculus]	Mmus_NP_081658.1
	lcl|NEMVEDRAFT_v1g111922-PA pep:known scaffold:ASM20922v1:scaffold_108:265632:275052:-1 gene:NEMVEDRAFT_v1g111922 transcript:NEMVEDRAFT_v1g111922-RA	Nvec_v1g111922
	lcl|NEMVEDRAFT_v1g247517-PA pep:known scaffold:ASM20922v1:scaffold_312:63219:67538:-1 gene:NEMVEDRAFT_v1g247517 transcript:NEMVEDRAFT_v1g247517-RA	Nvec_v1g247517
	lcl|NEMVEDRAFT_v1g79092-PA pep:known scaffold:ASM20922v1:scaffold_1:2789699:2795686:1 gene:NEMVEDRAFT_v1g79092 transcript:NEMVEDRAFT_v1g79092-RA	Nvec_v1g79092
	gi|268607740|ref|NP_001161325.1|:1-492 Rpd3 histone deacetylase [Nasonia vitripennis]	Nvit_001161325.1
	lcl|NV10046-PA pep:novel chromosome:GCA_000002325.2:1:25140784:25142389:1 gene:NV10046 transcript:NV10046-RA description:"Histone deacetylase "	Nvit_10046
	lcl|Ocbimv22019815m_p unnamed protein product+lcl|Ocbimv22035349m_p unnamed protein product	Obim_22019815+22035349
	lcl|Ocbimv22039658m_p unnamed protein product	Obim_22039658
	m.219094 g.219094 ORF g.219094 m.219094 type:5prime_partial len:636 (+) comp39919_c0_seq4:2-1909(+)	Ocar_comp39919_c0_seq4
	lcl|g5993_t1 unnamed protein product	Ocar_g5993_t1
	Pdum_HDAC1/2_ comp204547_c0_seq1	Pdum_HDAC1/2_ comp204547_c0_seq1
	Pdum_HDAC3_comp212334_c0_seq1	Pdum_HDAC3_comp212334_c0_seq1
	Pdum_HDAC8_comp217323_c0_seq17	Pdum_HDAC8_comp217323_c0_seq17
	lcl|ENSPMAP00000010023 pep:known_by_projection scaffold:Pmarinus_7.0:GL480182:17502:30473:-1 gene:ENSPMAG00000009083 transcript:ENSPMAT00000010067 gene_biotype:protein_coding transcript_biotype:protein_coding	Pmar_10023
	lcl|ENSPMAP00000009670 pep:known_by_projection scaffold:Pmarinus_7.0:GL485320:929:9918:1 gene:ENSPMAG00000008768 transcript:ENSPMAT00000009711 gene_biotype:protein_coding transcript_biotype:protein_coding	Pmar_9670
	lcl|PTEP017174-PA unnamed protein product	Ptep_17174
	lcl|PTEP002083-PA unnamed protein product	Ptep_2083
	lcl|scipt024086_1 unnamed protein product	Scil_24086_1
	lcl|scipt024122_1 unnamed protein product	Scil_24122_1
	lcl|scipt006841_2 unnamed protein product	Scil_6841_2
	gi|291227687|ref|XP_002733814.1| PREDICTED: histone deacetylase 8-like [Saccoglossus kowalevskii]	Skow_XP_002733814.1
	gi|291244267|ref|XP_002742021.1| PREDICTED: histone deacetylase 1-like [Saccoglossus kowalevskii]	Skow_XP_002742021.1
	gi|291244349|ref|XP_002742058.1| PREDICTED: histone deacetylase 3-like [Saccoglossus kowalevskii]	Skow_XP_002742058.1
	lcl|Smp_005210_1_pep pep_known chromosome_ASM23792v1_1_32874454_32880372_1 gene_Smp_005210 transcript_Smp_005210_1	Sman_005210_1
	lcl|Smp_091990_1_pep pep_known chromosome_ASM23792v1_1_27909408_27915830_-1 gene_Smp_091990 transcript_Smp_091990_1	Sman_091990_1
	lcl|Smp_093280_1_pep pep_known chromosome_ASM23792v1_5_1317993_1332322_1 gene_Smp_093280 transcript_Smp_093280_1	Sman_093280_1
	lcl|SMAR013907-PA pep:novel scaffold:Smar1:JH430789:2054:7005:1 gene:SMAR013907 transcript:SMAR013907-RA	Smar_13907
	lcl|SMAR006944-PA pep:novel scaffold:Smar1:JH431734:285728:288377:1 gene:SMAR006944 transcript:SMAR006944-RA	Smar_6944
	lcl|SMAR008042-PA pep:novel scaffold:Smar1:JH431820:353500:354777:-1 gene:SMAR008042 transcript:SMAR008042-RA	Smar_8042
	lcl|SMAR009486-PA pep:novel scaffold:Smar1:JH431912:122318:124352:-1 gene:SMAR009486 transcript:SMAR009486-RA	Smar_9486
	SMU15012603	Smed_15012603
	SMU15027353	Smed_15027353
	SMU15036834	Smed_15036834
	gi|47551069|ref|NP_999711.1| histone deacetylase 1 [Strongylocentrotus purpuratus]	Spur_NP_999711.1
	gi|72089413|ref|XP_791175.1| PREDICTED: histone deacetylase 8-like [Strongylocentrotus purpuratus]	Spur_XP_791175.1
	gi|72106652|ref|XP_794761.1| PREDICTED: histone deacetylase 3-like [Strongylocentrotus purpuratus]	Spur_XP_794761.1
	XP_004987917.1 HDAC9 protein [Salpingoeca rosetta]	Sros_XP_004987917.1
	XP_004989662.1 histone deacetylase 3 [Salpingoeca rosetta]	Sros_XP_004989662.1
	XP_004994549.1 histone deacetylase superfamily protein [Salpingoeca rosetta]	Sros_XP_004994549.1
	XP_004997885.1 Hdac1 protein [Salpingoeca rosetta]	Sros_XP_004997885.1
	lcl|2888_Trichoplaxproteins unnamed protein product	Tadh_2888
	lcl|4146_Trichoplaxproteins unnamed protein product	Tadh_4146
	lcl|4848_Trichoplaxproteins unnamed protein product	Tadh_4848
	lcl|4948_Trichoplaxproteins unnamed protein product	Tadh_4948
	lcl|TC006104-PA pep:novel scaffold:Tcas3:ChLG8:2465469:2468691:1 gene:TC006104 transcript:TC006104-RA description:"Histone deacetylase "	Tcas_6104
	lcl|TC007471-PA pep:novel scaffold:Tcas3:ChLG4:4834435:4837493:-1 gene:TC007471 transcript:TC007471-RA description:"Putative uncharacterized protein GLEAN_07471 "	Tcas_7471
	lcl|ENSTGUP00000012328 pep:known_by_projection chromosome:taeGut3.2.4:3:67018906:67043238:1 gene:ENSTGUG00000011964 transcript:ENSTGUT00000012464 gene_biotype:protein_coding transcript_biotype:protein_coding	Tgut_12328
	lcl|ENSTGUP00000001473 pep:novel chromosome:taeGut3.2.4:23:4192758:4208061:1 gene:ENSTGUG00000001420 transcript:ENSTGUT00000001486 gene_biotype:protein_coding transcript_biotype:protein_coding	Tgut_1473
	lcl|ENSTGUP00000015405 pep:known_by_projection chromosome:taeGut3.2.4:13_random:2163371:2179516:-1 gene:ENSTGUG00000015013 transcript:ENSTGUT00000015661 gene_biotype:protein_coding transcript_biotype:protein_coding	Tgut_15405
	lcl|ENSTGUP00000004957 pep:known_by_projection chromosome:taeGut3.2.4:4A:15546494:15561835:-1 gene:ENSTGUG00000004801 transcript:ENSTGUT00000005006 gene_biotype:protein_coding transcript_biotype:protein_coding	Tgut_4957
	lcl|ENSXETP00000011480_3 pep:known scaffold:JGI_4_2:GL173105_1:756830:770295:1 gene:ENSXETG00000005253_3 transcript:ENSXETT00000011480_3 gene_biotype:protein_coding transcript_biotype:protein_coding	Xtro_11480_3
	lcl|ENSXETP00000015978_3 pep:known scaffold:JGI_4_2:GL172886_1:1619607:1641276:-1 gene:ENSXETG00000007339_3 transcript:ENSXETT00000015978_3 gene_biotype:protein_coding transcript_biotype:protein_coding	Xtro_15978_3
	lcl|ENSXETP00000044353_3 pep:known scaffold:JGI_4_2:GL173444_1:4719:19356:1 gene:ENSXETG00000020527_3 transcript:ENSXETT00000044353_3 gene_biotype:protein_coding transcript_biotype:protein_coding	Xtro_44353_3
	lcl|ENSXETP00000005840_3 pep:known scaffold:JGI_4_2:GL173182_1:604774:622185:-1 gene:ENSXETG00000002708_3 transcript:ENSXETT00000005840_3 gene_biotype:protein_coding transcript_biotype:protein_coding	Xtro_5840_3
RBBP4/7	RBBP4/7 (76 seq)
	Accession number - Full name	Shortened name used in phylogenetic tree
	lcl|AAEL009882-PA pep:known supercontig:AaegL3:supercont1.436:578297:580273:-1 gene:AAEL009882 transcript:AAEL009882-RA description:"retinoblastoma-binding protein 4 (rbbp4)"	Aaeg_AAEL009882
	gi|524882640|ref|XP_005097961.1| PREDICTED: histone-binding protein RBBP4-like [Aplysia californica]	Acal_XP_005097961.1
	gi|327290585|ref|XP_003230003.1| PREDICTED: histone-binding protein RBBP4-like [Anolis carolinensis]	Acar_XP_003230003.1
	Adig-RBBP47-modelPK from lcl|adi_v1_14948 unnamed protein product+lcl|adi_v1_14947 unnamed protein product	Adig-RBBP47-modelPK
	lcl|AIPGENE15806 unnamed protein product	Aipt_15806
	lcl|ACYPI001866-PA pep:novel supercontig:GCA_000142985.2:GL350078:120984:126624:-1 gene:ACYPI001866 transcript:ACYPI001866-RA	Apis_1866
	lcl|Aqu1_221890 unnamed protein product	Aque_221890
	lcl|GSADVT00020522001 assembled CDS	Avag_20522001
	lcl|GSADVT00052824001 assembled CDS	Avag_52824001
	lcl|GSADVT00062732001 assembled CDS	Avag_62732001
	lcl|260_Branchiostoma unnamed protein product	Bflo_260
	lcl|BGLTMP008640-PA hypothetical protein|protein_coding|LGUN_random_Scaffold3363:396-54091:-1|gene:BGLTMP008640	Bgla_8640
	lcl|Bm13685a pep:known supercontig:B_malayi-3.0:Bmal_v3_scaffold15:714183:716900:-1 gene:Bm13685 transcript:Bm13685a description:"Retinoblastoma-binding protein., putative "	Bmal_13685a
	NP_001029810.1 histone-binding protein RBBP7 [Bos taurus]	Btau_NP_001029810.1
	NP_001070481.1 histone-binding protein RBBP4 [Bos taurus]	Btau_NP_001070481.1
	lcl|CAQU003881-PA unnamed protein product	Caqu_3881
	lcl|K07A1_11 pep:known chromosome:WBcel235:I:9616508:9618107:-1 gene:WBGene00004312 transcript:K07A1_11 description:"Protein RBA-1 (rba-1) mRNA, complete cds"	Cele_K07A1_11
	lcl|K07A1_12 pep:known chromosome:WBcel235:I:9618201:9619760:-1 gene:WBGene00003036 transcript:K07A1_12 description:"Protein LIN-53 (lin-53) mRNA, complete cds"	Cele_K07A1_12
	lcl|EKC19423 pep:novel supercontig:GCA_000297895.1:scaffold43038:110279:119271:-1 gene:CGI_10008446 transcript:EKC19423 description:"Putative histone-binding protein Caf1 "	Cgig_EKC19423
	gi|459178032|ref|XP_002132050.2| PREDICTED: histone-binding protein RBBP7-like [Ciona intestinalis]	Cint_XP_002132050.2
	gi|398671264|gb|AFO97108.1| Histone-binding protein RBBP7 [Callorhinchus milii]	Cmil_AFO97108.1
	lcl|ENSPSIG00000010544_1 ENSPSIG00000010544_1 ENSPSIG00000010544_1 JH584528.1:3617443-3630079 1	Cpic_10544_1
	lcl|ENSPSIG00000007839_1 ENSPSIG00000007839_1 ENSPSIG00000007839_1 JH584732.1:5165284-5173119 -1	Cpic_7839_1
	lcl|Cc162741_estExt_Genewise1_C_3270076 unnamed protein product	Ctel_162741
	gi|281361801|ref|NP_001163617.1| chromatin assembly factor 1, p55 subunit, isoform B [Drosophila melanogaster]	Dmel_NP_001163617.1
	lcl|EHJ71951 pep:novel supercontig:DanPle_1.0:JH384440:9986:14196:-1 gene:KGM_02388 transcript:EHJ71951	Dple_EHJ71951
	lcl|DappuP306287 pep:novel scaffold:Dappu1:scaffold_48:504781:506749:-1 gene:DappuG306287 transcript:DappuT306287	Dpul_306287
	lcl|ENSDARP00000112131 pep:known chromosome:Zv9:19:32243949:32252563:-1 gene:ENSDARG00000029058 transcript:ENSDART00000130326 gene_biotype:protein_coding transcript_biotype:protein_coding	Drer_112131
	lcl|ENSDARP00000025096 pep:known chromosome:Zv9:11:12802602:12826558:1 gene:ENSDARG00000015208 transcript:ENSDART00000008144 gene_biotype:protein_coding transcript_biotype:protein_coding	Drer_25096
	gi|45382339|ref|NP_990183.1| histone-binding protein RBBP4 [Gallus gallus]	Ggal_NP_990001.1
	gi|45382771|ref|NP_990001.1| histone-binding protein RBBP7 [Gallus gallus]	Ggal_NP_990183.1
	lcl|HAZT003272-PA unnamed protein product	Hazt_3272
	lcl|nHd_2_3_1_t06225-RA unnamed protein product	Hduj_t06225
	lcl|nHd_2_3_1_t08040-RA unnamed protein product	Hduj_t08040
	lcl|nHd_2_3_1_t20206-RA unnamed protein product	Hduj_t20206
	gi|449668461|ref|XP_002155796.2| PREDICTED: histone-binding protein RBBP7-like [Hydra magnipapillata]	Hmag_XP_002155796.2
	lcl|16570_Helobdellaproteins unnamed protein product	Hrob_16570
	NP_001185648.1 histone-binding protein RBBP7 isoform 1 [Homo sapiens]	Hsap_NP_001185648.1
	NP_005601.1 histone-binding protein RBBP4 isoform a [Homo sapiens]	Hsap_NP_005601.1
	lcl|XP_013415473_1 histone-binding protein RBBP7 isoform X1 [Lingula anatina]	Lana_XP_013415473_1
	lcl|ENSLACP00000014030 pep:novel scaffold:LatCha1:JH127202.1:705517:729385:-1 gene:ENSLACG00000012349 transcript:ENSLACT00000014129 gene_biotype:protein_coding transcript_biotype:protein_coding	Lcha_14030
	lcl|ENSLACP00000014675 pep:novel scaffold:LatCha1:JH127202.1:783814:812843:-1 gene:ENSLACG00000012915 transcript:ENSLACT00000014777 gene_biotype:protein_coding transcript_biotype:protein_coding	Lcha_14675
	lcl|ENSLACP00000018242 pep:novel scaffold:LatCha1:JH126827.1:1443431:1457403:-1 gene:ENSLACG00000016069 transcript:ENSLACT00000018374 gene_biotype:protein_coding transcript_biotype:protein_coding	Lcha_18242
	lcl|18524_Lottia_gigantea unnamed protein product	Lgig_18524
	lcl|ENSLOCP00000002589 pep:known_by_projection chromosome:LepOcu1:LG6:2863502:2873381:-1 gene:ENSLOCG00000002213 transcript:ENSLOCT00000002595 gene_biotype:protein_coding transcript_biotype:protein_coding	Locu_2589
	gi|926641168|ref|XP_013786706_1| PREDICTED: probable histone-binding protein Caf1 isoform X1 [Limulus polyphemus]	Lpol_XP_013786706_1
	XP_001743305.1 uncharacterized protein MONBRDRAFT_22764 [Monosiga brevicollis MX1]	Mbre_22764
	lcl|ML017431a unnamed protein product	Mlei_ML017431a
	NP_033056.2 histone-binding protein RBBP4 [Mus musculus]	Mmus_NP_033056.2
	NP_033057.3 histone-binding protein RBBP7 [Mus musculus]	Mmus_NP_033057.3
	lcl|NEMVEDRAFT_v1g165676-PA pep:known scaffold:ASM20922v1:scaffold_63:200485:214089:-1 gene:NEMVEDRAFT_v1g165676 transcript:NEMVEDRAFT_v1g165676-RA	Nvec_v1g165676
	lcl|NV17876-PA pep:novel chromosome:GCA_000002325.2:2:726738:728920:1 gene:NV17876 transcript:NV17876-RA	Nvit_17876
	lcl|Ocbimv22001210m_p unnamed protein product	Obim_22001210
	Ocar_comp45284_c0_seq1	Ocar_comp45284_c0_seq1
	Pbac_comp43423_c0_seq19	Pbac_comp43423_c0_seq19
	Pdum_RBBP4/7_comp223498_c0_seq16	Pdum_RBBP4/7_comp223498_c0_seq16
	lcl|ENSPMAP00000007966 pep:known_by_projection scaffold:Pmarinus_7.0:GL477852:421:9512:1 gene:ENSPMAG00000007189 transcript:ENSPMAT00000008002 gene_biotype:protein_coding transcript_biotype:protein_coding	Pmar_7966
	lcl|PTEP004846-PA unnamed protein product + lcl|PTEP028857-PA unnamed protein product	Ptep_4846+28857
	lcl|scipt006300_1 unnamed protein product	Scil_6300_1
	gi|291231647|ref|XP_002735775.1| PREDICTED: chromatin assembly factor 1 subunit-like [Saccoglossus kowalevskii]	Skow_XP_002735775.1
	lcl|Smp_068950_1_pep pep_known chromosome_ASM23792v1_W_10161924_10168865_1 gene_Smp_068950 transcript_Smp_068950_1	Sman_068950_1
	lcl|Smp_212260_1_pep pep_novel chromosome_ASM23792v1_6_580490_595848_-1 gene_Smp_212260 transcript_Smp_212260_1	Sman_212260_1
	lcl|SMAR012624-PA pep:novel scaffold:Smar1:JH432174:7174:12809:1 gene:SMAR012624 transcript:SMAR012624-RA	Smar_12624
	SMU15001272	Smed_15001272
	SMU15002607	Smed_15002607
	SMU15004373	Smed_15004373
	SMU15013361	Smed_15013361
	SMU15027797	Smed_15027797
	gi|72065387|ref|XP_780271.1| PREDICTED: histone-binding protein RBBP4 isoform 1 [Strongylocentrotus purpuratus]	Spur_XP_780271.1
	XP_004996358.1 histone-binding protein RBBP4 [Salpingoeca rosetta]	Sros_PTSG_11931
	lcl|8386_Trichoplaxproteins unnamed protein product	Tadh_8386
	lcl|TC006775-PA pep:known scaffold:Tcas3:ChLG8:17463968:17465472:1 gene:TC006775 transcript:TC006775-RA description:"Putative uncharacterized protein "	Tcas_6775
	lcl|ENSTGUP00000001413 pep:known_by_projection chromosome:taeGut3.2.4:23:4070443:4076079:-1 gene:ENSTGUG00000001362 transcript:ENSTGUT00000001426 gene_biotype:protein_coding transcript_biotype:protein_coding	Tgut_1413
	lcl|ENSXETP00000002151_3 pep:known scaffold:JGI_4_2:GL173188_1:402068:415278:1 gene:ENSXETG00000000984_3 transcript:ENSXETT00000002151_3 gene_biotype:protein_coding transcript_biotype:protein_coding	Xtro_2151_3
	lcl|ENSXETP00000002157_3 pep:known scaffold:JGI_4_2:GL172728_1:2898920:2907440:1 gene:ENSXETG00000026983_2 transcript:ENSXETT00000002157_3 gene_biotype:protein_coding transcript_biotype:protein_coding	Xtro_2157_3
	lcl|ENSXETP00000062264_1 pep:known scaffold:JGI_4_2:GL173188_1:402068:415278:1 gene:ENSXETG00000000984_3 transcript:ENSXETT00000061211_1 gene_biotype:protein_coding transcript_biotype:protein_coding	Xtro_62264_1
MTA1/2/3	MTA1/2/3 (83 seq)
	Accession number - Full name	Shortened name used in phylogenetic tree
	lcl|AAEL008616-PA pep:novel supercontig:AaegL3:supercont1.335:931543:942033:-1 gene:AAEL008616 transcript:AAEL008616-RA description:"conserved hypothetical protein"+lcl|AAEL008611-PA pep:known supercontig:AaegL3:supercont1.335:730462:777935:-1 gene:AAEL008611 transcript:AAEL008611-RA description:"metastasis-associated protein 3 (mta3)"	Aaeg_AAEL008616+AAEL008611
	gi|524873388|ref|XP_005093441.1| PREDICTED: metastasis-associated protein MTA1-like isoform X2 [Aplysia californica]	Acal_XP_005093441.1
	gi|327270297|ref|XP_003219926.1| PREDICTED: metastasis-associated protein MTA1-like [Anolis carolinensis]	Acar_XP_003219926.1
	gi|327288371|ref|XP_003228900.1| PREDICTED: LOW QUALITY PROTEIN: metastasis-associated protein MTA2-like [Anolis carolinensis]	Acar_XP_003228900.1
	lcl|adi_v1_22470 unnamed protein product	Adig_v1_22470
	lcl|AIPGENE21044 unnamed protein product	Aipt_21044
	lcl|ACYPI001458-PA pep:known supercontig:GCA_000142985.2:GL349840:219209:247153:1 gene:ACYPI001458 transcript:ACYPI001458-RA+lcl|ACYPI080176-PA pep:known supercontig:GCA_000142985.2:GL349840:231052:236238:1 gene:ACYPI080176 transcript:ACYPI080176-RA	Apis_1458+80176
	lcl|Aqu1_227290 unnamed protein product	Aque_227290
	lcl|GSADVT00032611001 assembled CDS	Avag_32611001
	lcl|8039_Branchistoma unnamed protein product	Bflo_8039
	lcl|BGLTMP005602-PA hypothetical protein|protein_coding|LGUN_random_Scaffold1661:18824-23447:1|gene:BGLTMP005602	Bgla_5602
	lcl|Bm6042e pep:known supercontig:B_malayi-3.0:Bmal_v3_scaffold59:39856:49968:1 gene:Bm6042 transcript:Bm6042e description:"Putative uncharacterized protein "	Bmal_6042e
	NP_001068982.1 metastasis-associated protein MTA1 [Bos taurus]	Btau_NP_001068982.1
	NP_001069180.1 metastasis-associated protein MTA2 [Bos taurus]	Btau_NP_001069180.1
	NP_001095434.1 metastasis-associated protein MTA3 [Bos taurus]	Btau_NP_001095434.1
	lcl|CAQU008435-PA unnamed protein product	Caqu_8435
	lcl|T27C4_4a pep:known chromosome:WBcel235:V:3704995:3712785:1 gene:WBGene00003025 transcript:T27C4_4a description:"Protein LIN-40, isoform d"	Cele_T27C4_4a
	lcl|EKC18877 pep:novel supercontig:GCA_000297895.1:scaffold43520:70420:76306:1 gene:CGI_10010713 transcript:EKC18877 description:"Metastasis-associated protein MTA1 "	Cgig_EKC18877
	gi|118343882|ref|NP_001071762.1| MTA protein [Ciona intestinalis]	Cint_NP_001071762.1
	gi|398666822|gb|AFO94887.1| metastasis associated 1 [Callorhinchus milii]	Cmil_AFO94887.1
	gi|398673278|gb|AFO98115.1| metastasis-associated protein MTA1 MTA1 [Callorhinchus milii]	Cmil_AFO98115.1
	gi|398674396|gb|AFO98674.1| metastasis-associated protein MTA3, partial [Callorhinchus milii]	Cmil_AFO98674.1
	gi|398675320|gb|AFO99136.1| metastasis-associated protein MTA2-like protein, partial [Callorhinchus milii]	Cmil_AFO99136.1
	lcl|ENSPSIG00000018020_1 ENSPSIG00000018020_1 ENSPSIG00000018020_1 JH584543.1:1409708-1424353 -1	Cpic_18020_1
	lcl|ENSPSIG00000008355_1 ENSPSIG00000008355_1 ENSPSIG00000008355_1 JH584723.1:3091484-3276914 1	Cpic_8355_1
	lcl|Cc184591_estExt_Genewise1Plus_C_4460026 unnamed protein product	Ctel_184591
	gi|442617622|ref|NP_001262293.1| metastasis associated 1-like, isoform D [Drosophila melanogaster]	Dmel_NP_001262293.1
	lcl|EHJ72252 pep:novel supercontig:DanPle_1.0:JH384261:13537:28278:1 gene:KGM_11481 transcript:EHJ72252	Dple_EHJ72252
	lcl|DappuP46320 pep:novel scaffold:Dappu1:scaffold_11:1639957:1642457:1 gene:DappuG46320 transcript:DappuT46320	Dpul_46320
	lcl|ENSDARP00000109572 pep:novel chromosome:Zv9:12:26751525:26812162:1 gene:ENSDARG00000054903 transcript:ENSDART00000122665 gene_biotype:protein_coding transcript_biotype:protein_coding	Drer_109572
	lcl|ENSDARP00000045582 pep:known_by_projection chromosome:Zv9:17:37678352:37786409:1 gene:ENSDARG00000007198 transcript:ENSDART00000045583 gene_biotype:protein_coding transcript_biotype:protein_coding	Drer_45582
	lcl|ENSDARP00000071581 pep:known chromosome:Zv9:7:19154527:19190319:1 gene:ENSDARG00000013031 transcript:ENSDART00000077113 gene_biotype:protein_coding transcript_biotype:protein_coding	Drer_71581
	gi|61098448|ref|NP_001012971.1| metastasis-associated protein MTA1 [Gallus gallus]	Ggal_NP_001012971.1
	gi|363731515|ref|XP_419452.2| PREDICTED: metastasis-associated protein MTA3 [Gallus gallus]	Ggal_XP_419452.2
	lcl|HAZT010631-PA unnamed protein product	Hazt_10631
	lcl|nHd_2_3_1_t00095-RA unnamed protein product	Hduj_t00095
	lcl|nHd_2_3_1_t02297-RA unnamed protein product	Hduj_t02297
	gi|449663074|ref|XP_002167188.2| PREDICTED: metastasis-associated protein MTA1-like [Hydra magnipapillata]	Hmag_XP_002167188.2
	lcl|18496_Helobdellaproteins unnamed protein product	Hrob_18496
	NP_001269684.1 metastasis-associated protein MTA3 isoform a [Homo sapiens]	Hsap_NP_001269684.1
	NP_004680.2 metastasis-associated protein MTA1 isoform MTA1 [Homo sapiens]	Hsap_NP_004680.2
	NP_004730.2 metastasis-associated protein MTA2 isoform 1 [Homo sapiens]	Hsap_NP_004730.2
	lcl|XP_013387992_1 metastasis-associated protein MTA3 [Lingula anatina]	Lana_XP_013387992_1
	lcl|ENSLACP00000019909 pep:novel scaffold:LatCha1:JH126593.1:2149056:2175322:-1 gene:ENSLACG00000017502 transcript:ENSLACT00000020047 gene_biotype:protein_coding transcript_biotype:protein_coding	Lcha_19909
	lcl|ENSLACP00000023454 pep:novel scaffold:LatCha1:JH128319.1:50461:289227:1 gene:ENSLACG00000005394 transcript:ENSLACT00000025416 gene_biotype:protein_coding transcript_biotype:protein_coding	Lcha_23454
	lcl|ENSLACP00000005901 pep:novel scaffold:LatCha1:JH128300.1:158539:314805:1 gene:ENSLACG00000005237 transcript:ENSLACT00000005953 gene_biotype:protein_coding transcript_biotype:protein_coding	Lcha_5901
	lcl|8404_Lottia_gigantea unnamed protein product	Lgig_8404
	lcl|ENSLOCP00000017197 pep:known_by_projection chromosome:LepOcu1:LG7:30668383:30740018:1 gene:ENSLOCG00000013945 transcript:ENSLOCT00000017228 gene_biotype:protein_coding transcript_biotype:protein_coding	Locu_17197
	lcl|ENSLOCP00000017947 pep:novel chromosome:LepOcu1:LG2:64432656:64466135:1 gene:ENSLOCG00000014580 transcript:ENSLOCT00000017979 gene_biotype:protein_coding transcript_biotype:protein_coding	Locu_17947
	lcl|ENSLOCP00000020329 pep:known_by_projection chromosome:LepOcu1:LG16:13981961:14058736:-1 gene:ENSLOCG00000016454 transcript:ENSLOCT00000020363 gene_biotype:protein_coding transcript_biotype:protein_coding	Locu_20329
	gi|926629126|ref|XP_013780198_1| PREDICTED: metastasis-associated protein MTA3-like [Limulus polyphemus]	Lpol_XP_013780198_1
	gi|926629128|ref|XP_013780199_1| PREDICTED: uncharacterized protein LOC106464591 [Limulus polyphemus]	Lpol_XP_013780199_1
	gi|926635806|ref|XP_013783809_1| PREDICTED: uncharacterized protein LOC106467965 [Limulus polyphemus]	Lpol_XP_013783809_1
	lcl|ML063910a unnamed protein product	Mlei_63910a
	NP_001164523.1 metastasis-associated protein MTA3 isoform 1 [Mus musculus]	Mmus_NP_001164523.1
	NP_035972.3 metastasis-associated protein MTA2 [Mus musculus]	Mmus_NP_035972.3
	NP_473422.2 metastasis-associated protein MTA1 isoform 1 [Mus musculus]	Mmus_NP_473422.2
	lcl|NEMVEDRAFT_v1g107943-PA pep:known scaffold:ASM20922v1:scaffold_88:98767:108350:1 gene:NEMVEDRAFT_v1g107943 transcript:NEMVEDRAFT_v1g107943-RA	Nvec_v1g107943
	lcl|NV14853-PA pep:novel chromosome:GCA_000002325.2:2:25636259:25655922:-1 gene:NV14853 transcript:NV14853-RA	Nvit_NV14853
	lcl|Ocbimv22015508m_p unnamed protein product+lcl|Ocbimv22017021m_p unnamed protein product	Obim_22015508m+22017021m
	lcl|g6846_t1 unnamed protein product	Ocar_g6846_t1
	lcl|sb3465958 unnamed protein product	Pbac_sb3465958
	Pdum_MTA1/2/3_ comp223915_c0_seq6	Pdum_MTA1/2/3 comp223915_c0
	lcl|ENSPMAP00000004316 pep:novel scaffold:Pmarinus_7.0:GL478400:3217:57231:1 gene:ENSPMAG00000003940 transcript:ENSPMAT00000004333 gene_biotype:protein_coding transcript_biotype:protein_coding	Pmar_4316
	lcl|ENSPMAP00000004885 pep:known_by_projection scaffold:Pmarinus_7.0:GL478538:1563:25625:1 gene:ENSPMAG00000004405 transcript:ENSPMAT00000004904 gene_biotype:protein_coding transcript_biotype:protein_coding	Pmar_4885
	lcl|PTEP010286-PA unnamed protein product	Ptep_10286
	lcl|PTEP010287-PA unnamed protein product	Ptep_10287
	lcl|scipt023554_4 unnamed protein product	Scil_023554_4
	gi|291228450|ref|XP_002734194.1| PREDICTED: metastasis associated 1-like [Saccoglossus kowalevskii]	Skow_XP_002734194.1
	lcl|Smp_049730_2_pep pep_novel chromosome_ASM23792v1_1_50482623_50501406_-1 gene_Smp_049730 transcript_Smp_049730_2	Sman_049730_2
	lcl|Smp_168850_1_pep pep_novel supercontig_ASM23792v1_Chr_1_unplaced_SC_0210_80192_116061_1 gene_Smp_168850 transcript_Smp_168850_1	Sman_168850_1
	lcl|Smp_188270_1_pep pep_novel supercontig_ASM23792v1_Chr_1_unplaced_SC_0210_97622_97912_1 gene_Smp_188270 transcript_Smp_188270_1	Sman_188270_1
	lcl|SMAR013016-PA pep:novel scaffold:Smar1:JH432211:249306:254670:-1 gene:SMAR013016 transcript:SMAR013016-RA	Smar_13016
	SMU15001712	Smed_15001712
	SMU15029727	Smed_15029727
	gi|390349759|ref|XP_003727277.1| PREDICTED: metastasis-associated protein MTA1-like [Strongylocentrotus purpuratus]	Spur_XP_003727277.1
	lcl|5571_Trichoplaxproteins unnamed protein product	Tadh_5571
	lcl|TC008832-PA pep:known scaffold:Tcas3:ChLG7:15282014:15292835:-1 gene:TC008832 transcript:TC008832-RA description:"Putative uncharacterized protein "	Tcas_TC008832
	lcl|ENSTGUP00000015594 pep:known_by_projection chromosome:taeGut3.2.4:Un:71125343:71126625:1 gene:ENSTGUG00000015254 transcript:ENSTGUT00000015861 gene_biotype:protein_coding transcript_biotype:protein_coding	Tgut_15594
	lcl|ENSTGUP00000017492 pep:known_by_projection chromosome:taeGut3.2.4:8_random:882972:941958:-1 gene:ENSTGUG00000017196 transcript:ENSTGUT00000017891 gene_biotype:protein_coding transcript_biotype:protein_coding	Tgut_17492
	lcl|ENSTGUP00000003593 pep:known_by_projection chromosome:taeGut3.2.4:3:15185007:15281616:1 gene:ENSTGUG00000003445 transcript:ENSTGUT00000003630 gene_biotype:protein_coding transcript_biotype:protein_coding	Tgut_3593
	lcl|ENSXETP00000012433_3 pep:known scaffold:JGI_4_2:GL173418_1:394700:409095:-1 gene:ENSXETG00000005633_3 transcript:ENSXETT00000012433_3 gene_biotype:protein_coding transcript_biotype:protein_coding	Xtro_12433_3
	lcl|ENSXETP00000038916_3 pep:known scaffold:JGI_4_2:GL173137_1:763370:817292:-1 gene:ENSXETG00000017948_3 transcript:ENSXETT00000038916_3 gene_biotype:protein_coding transcript_biotype:protein_coding	Xtro_38916_3
GATAD2	GATAD2 (69 seq)
	Accession number - Full name	Shortened name used in phylogenetic tree
	Aaeg-Gatad2-XP_021697754.1 transcriptional repressor p66-beta isoform X3 [Aedes aegypti]	Aaeg_021697754.1
	gi|524889885|ref|XP_005101494.1| PREDICTED: transcriptional repressor p66 alpha-like [Aplysia californica]	Acal_XP_005101494.1
	gi|327289221|ref|XP_003229323.1| PREDICTED: transcriptional repressor p66-beta-like [Anolis carolinensis]	Acar_XP_003229323.1
	lcl|adi_v1_11388 unnamed protein product	Adig_v1_11388
	lcl|AIPGENE21983 unnamed protein product	Aipt_21983
	lcl|ACYPI005158-PA pep:novel supercontig:GCA_000142985.2:GL350247:81459:88644:1 gene:ACYPI005158 transcript:ACYPI005158-RA	Apis_5158
	Aque-Gatead2-gi|1133462758|ref|XP_011404054.2|:1-978 PREDICTED: uncharacterized protein LOC100639532 [Amphimedon queenslandica]	Aque_011404054.2
	lcl|GSADVT00062567001 assembled CDS	Avag_62567001
	lcl|GSADVT00008759001 assembled CDS	Avag_8759001
	lcl|32698_Branchistoma unnamed protein product	Bflo_32698
	lcl|BGLTMP006705-PA hypothetical protein|protein_coding|LGUN_random_Scaffold2093:8609-10854:1|gene:BGLTMP006705	Bgla_6705
	lcl|Bm2395f pep:known supercontig:B_malayi-3.0:Bmal_v3_scaffold12:196899:216809:1 gene:Bm2395 transcript:Bm2395f	Bmal_Bm2395f
	NP_001096560.1 transcriptional repressor p66-alpha [Bos taurus]	Btau_NP_001096560.1
	NP_001178976.1 transcriptional repressor p66-beta [Bos taurus]	Btau_NP_001178976.1
	lcl|CAQU004654-PA unnamed protein product	Caqu_4654
	lcl|C26C6_5b pep:known chromosome:WBcel235:I:7536204:7542157:-1 gene:WBGene00000938 transcript:C26C6_5b description:"Protein DCP-66, isoform a (dcp-66) mRNA, complete cds"	Cele_C26C6_5b
	lcl|EKC41807 pep:novel supercontig:GCA_000297895.1:scaffold100:285968:287638:-1 gene:CGI_10026425 transcript:EKC41807 description:"Transcriptional repressor p66-alpha "	Cgig_EKC41807
	gi|198436419|ref|XP_002121701.1| PREDICTED: transcriptional repressor p66-beta [Ciona intestinalis]	Cint_XP_002121701.1
	gi|398674582|gb|AFO98767.1| transcriptional repressor p66-alpha-like protein [Callorhinchus milii]	Cmil_AFO98767.1
	lcl|ENSPSIG00000015717_2 ENSPSIG00000015717_2 ENSPSIG00000015717_2 JH584400.1:1682223-1728636 -1	Cpic_15717_2
	lcl|Cc225755_estExt_fgenesh1_pg_C_12340001 unnamed protein product	Ctel_225755
	gi|442631574|ref|NP_001261684.1| simjang, isoform D [Drosophila melanogaster]	Dmel_NP_001261684.1
	lcl|EHJ75910 pep:novel supercontig:DanPle_1.0:JH382408:33219:43266:1 gene:KGM_20414 transcript:EHJ75910	Dple_EHJ75910
	lcl|DappuP306877 pep:novel scaffold:Dappu1:scaffold_55:123810:126081:1 gene:DappuG306877 transcript:DappuT306877	Dpul_306877
	lcl|ENSDARP00000112132 pep:known chromosome:Zv9:2:59673268:59681384:-1 gene:ENSDARG00000074422 transcript:ENSDART00000131139 gene_biotype:protein_coding transcript_biotype:protein_coding	Drer_112132
	lcl|ENSDARP00000031168 pep:known chromosome:Zv9:22:18543753:18607243:1 gene:ENSDARG00000006192 transcript:ENSDART00000033103 gene_biotype:protein_coding transcript_biotype:protein_coding	Drer_31168
	lcl|ENSDARP00000036714 pep:novel chromosome:Zv9:19:43237473:43260059:1 gene:ENSDARG00000005834 transcript:ENSDART00000033362 gene_biotype:protein_coding transcript_biotype:protein_coding	Drer_36714
	gi|60302754|ref|NP_001012570.1| GATA zinc finger domain containing 2A [Gallus gallus]	Ggal_NP_001012570.1
	gi|363746150|ref|XP_423773.3| PREDICTED: transcriptional repressor p66-beta, partial [Gallus gallus]	Ggal_XP_423773.3
	Hazt-Gatad2-XP_018026377.1 PREDICTED: transcriptional repressor p66-alpha-like [Hyalella azteca]	Hazt_018026377.1
	lcl|nHd_2_3_1_t08773-RA unnamed protein product	Hduj_t08773
	gi|449682602|ref|XP_004210122.1| PREDICTED: uncharacterized protein LOC100210830 [Hydra magnipapillata]	Hmag_XP_004210122.1
	lcl|18065_Helobdellaproteins unnamed protein product	Hrob_18065
	lcl|18931_Helobdellaproteins unnamed protein product	Hrob_18931
	NP_001287875.1 transcriptional repressor p66-alpha isoform 1_GATAD2A [Homo sapiens]	Hsap_NP_001287875.1
	NP_065750.1 transcriptional repressor p66-beta_GATAD2B [Homo sapiens]	Hsap_NP_065750.1
	lcl|XP_013387930_1 transcriptional repressor p66-alpha [Lingula anatina]	Lana_XP_013387930_1
	lcl|ENSLACP00000010078 pep:novel scaffold:LatCha1:JH127088.1:378046:396192:-1 gene:ENSLACG00000008883 transcript:ENSLACT00000010155 gene_biotype:protein_coding transcript_biotype:protein_coding	Lcha_10078
	lcl|ENSLACP00000015768 pep:novel scaffold:LatCha1:JH127279.1:925606:980758:-1 gene:ENSLACG00000013888 transcript:ENSLACT00000015878 gene_biotype:protein_coding transcript_biotype:protein_coding	Lcha_15768
	lcl|23176_Lottia_gigantea unnamed protein product	Lgig_23176
	lcl|ENSLOCP00000010595 pep:known_by_projection chromosome:LepOcu1:LG24:8195108:8209786:-1 gene:ENSLOCG00000008705 transcript:ENSLOCT00000010610 gene_biotype:protein_coding transcript_biotype:protein_coding	Locu_10595
	lcl|ENSLOCP00000005915 pep:known_by_projection chromosome:LepOcu1:LG19:7091570:7102040:1 gene:ENSLOCG00000004919 transcript:ENSLOCT00000005923 gene_biotype:protein_coding transcript_biotype:protein_coding	Locu_5915
	gi|926624559|ref|XP_013777745_1| PREDICTED: transcriptional repressor p66-beta-like [Limulus polyphemus]	Lpol_XP_013777745_1
	gi|926644792|ref|XP_013788674_1| PREDICTED: transcriptional repressor p66-alpha-like [Limulus polyphemus]	Lpol_XP_013788674_1
	gi|926644905|ref|XP_013788735_1| PREDICTED: transcriptional repressor p66-beta-like [Limulus polyphemus]	Lpol_XP_013788735_1
	lcl|ML143037a unnamed protein product	Mlei_143037a
	NP_647465.1 transcriptional repressor p66-beta_GATAD2B [Mus musculus]	Mmus_NP_647465.1
	XP_017168203.1 PREDICTED: transcriptional repressor p66 alpha isoform X1_GATAD2A [Mus musculus]	Mmus_XP_017168203.1
	lcl|NEMVEDRAFT_v1g247547-PA pep:known scaffold:ASM20922v1:scaffold_314:106082:111780:-1 gene:NEMVEDRAFT_v1g247547 transcript:NEMVEDRAFT_v1g247547-RA	Nvec_v1g247547
	lcl|NV12007-PA pep:novel chromosome:GCA_000002325.2:3:8353500:8371300:-1 gene:NV12007 transcript:NV12007-RA	Nvit_12007
	lcl|Ocbimv22024278m_p unnamed protein product	Obim_22024278m
	Ocar-Gatad2-m.53103 g.53103 ORF g.53103 m.53103 type:complete len:353 (+) comp34239_c0_seq27:251-1309(+)	Ocar_comp34239_c0
	Pbac-Gatad2-comp46758_c0_seq22	Pbac_comp46758_c0
	Pdum_GATAD2A_comp224048_c2_seq7	Pdum_GATAD2A comp224048_c2
	lcl|ENSPMAP00000001039 pep:known_by_projection scaffold:Pmarinus_7.0:GL478317:235170:251140:-1 gene:ENSPMAG00000000934 transcript:ENSPMAT00000001043 gene_biotype:protein_coding transcript_biotype:protein_coding	Pmar_1039
	lcl|PTEP010240-PA unnamed protein product	Ptep_10240
	lcl|PTEP012931-PA unnamed protein product	Ptep_12931
	lcl|scipt005034_1 unnamed protein product	Scil_5034_1
	gi|291232929|ref|XP_002736406.1| PREDICTED: GATA zinc finger domain containing 2A-like [Saccoglossus kowalevskii]	Skow_002736406.1
	Sman-Gatad2-ModelPK	Sman_ModelPK
	Smar-Gatad2-ModelPK-SMAR015736-RA peptide: SMAR015736-PA pep:protein_coding	Smar_015736
	Smed-Gatad2-SMU15001007	Smed_15001007
	gi|390348897|ref|XP_784127.2| PREDICTED: transcriptional repressor p66-beta-like [Strongylocentrotus purpuratus]	Spur_784127.2
	lcl|3376_Trichoplaxproteins unnamed protein product	Tadh_3376
	lcl|TC009782-PA pep:novel scaffold:Tcas3:ChLG7:11269532:11279121:1 gene:TC009782 transcript:TC009782-RA description:"Putative uncharacterized protein "	Tcas_9782
	lcl|ENSTGUP00000014304 pep:known_by_projection chromosome:taeGut3.2.4:28_random:85428:95915:-1 gene:ENSTGUG00000013885 transcript:ENSTGUT00000014477 gene_biotype:protein_coding transcript_biotype:protein_coding	Tgut_14304
	lcl|ENSTGUP00000015900 pep:known_by_projection chromosome:taeGut3.2.4:Un:156906836:156910275:-1 gene:ENSTGUG00000015563 transcript:ENSTGUT00000016186 gene_biotype:protein_coding transcript_biotype:protein_coding	Tgut_15900
	lcl|ENSXETP00000043100_4 pep:known scaffold:JGI_4_2:GL174768_1:3664:7364:1 gene:ENSXETG00000019921_4 transcript:ENSXETT00000043100_4 gene_biotype:protein_coding transcript_biotype:protein_coding	Xtro_43100_4
	lcl|ENSXETP00000062129_1 pep:known scaffold:JGI_4_2:GL172838_1:1253688:1293443:1 gene:ENSXETG00000013053_3 transcript:ENSXETT00000064902_1 gene_biotype:protein_coding transcript_biotype:protein_coding	Xtro_62129_1

## Sheet: Table S5
Supplementary Table 5: Lethality and autotomy in Decitabine treatment experiments (short-term experiments)
Conditions	Dead	Self-amputated	Animals per conditions	Animals represented
	(Number)	(Number, day)	(Number)	(Number)
Normal sea water	0	2	32	30
		1 at 3dpa
		1 at 4dpa
DMSO	2	0	33	31
	2 at 2dpa
10µM Decitabine	3	9	33	21
	3 at 0dpa	1 at 3dpa
		3 at 4dpa
		5 at 5dpa
50µM Decitabine	0	3	33	30
		1 at 2dpa
		2 at 3dpa
		1 at 5dpa
100µM Decitabine	10	9	33	14
	1 at 0dpa	3 at 3dpa
	6 at 3dpa	5 at 4dpa
	1 at 4dpa	1 at 5dpa
	2 at 5dpa

## Sheet: Table S6
Supplementary Table 6: Lethality and autotomy in Decitabine treatment experiments (long-term experiments)
Conditions	Dead	Self-amputated	Animals per conditions	Animals represented
	(Number)	(Number, day)	(Number)	(Number)
Normal sea water	0	2	12	12
		2 at 25dpa
DMSO	0	2	12	12
		1 at 11dpa
		1 at 25dpa
10µM Decitabine	0	13	24	24
		2 at 4dpa
		3 at 5dpa
		1 at 7dpa
		2 at 11dpa
		1 at 20dpa
		5 at 25dpa
50µM Decitabine	0	12	24	24
		1 at 4dpa
		1 at 5dpa
		2 at 9dpa
		1 at 11dpa
		2 at 13dpa
		3 at 20dpa
		3 at 25dpa
100µM Decitabine	6	10	24	18
	2 at 4dpa	5 at 3dpa
	2 at 5dpa	3 at 9dpa
	1 at 7dpa	1 at 20dpa
	1 at 9dpa	1 at 25dpa

## Sheet: Table S7
Supplementary Table 7: Primers used for P. dumerilii gene cloning and bisulfite pyrosequencing
PCR primers for gene cloning
Gene	Forward	Reverse	Amplicon size (bp)
dnmt1	ACGCTCACTGGTTCAATCGT	AGAAGGAAGAACTTGGGCCG	1438
dnmt3	ATTGCCAACCCTTGGAGCTT	TCCGTGTAATGGTCGGGAAA	496
tet	TCACCACGGCAACAGATACC	TGATGCCCCAACTGATGACC	1274
tdg	TCACCACCGGAAAAACCCAA	ACCTTCCCGAACTCATGCTG	1132
mbd2/3	ACGAAAGGACAGAGCCATCG	GATGCAGCCGGACACTATCA	969
hdac3	CTGGTGCTTCACTGGAAGGT	CACTCGGAGCATGACTGAGG	801
hdac8	GCTTGCAAAAGCTCAGCGAT	TAGCTGTCCAACATCGAGCC	726
chd1/2	TGCAGGAGTGACCACAGTTC	ACGTCCTGGAATGGACAACC	1240
chd3/4/5	AATGGCAGGACCTTGGCTAC	GGGTCAGTTTGTCCTGGGAG	630
chd6/7/8/9	GAGCACAAGCACTACCTCGT	TTGGGCATGTTGGACGAAGA	1028
PCR primers for bisulfite pyrosequencing
Gene	Primers	Sequence to analyze (non converted)
14-3-3-like	PCR Forward AAGTTTTAAAATGTTAAGTAGGGAAGAGAT
	PCR Reverse Biotin-ACTCTTTTTCCACCTTCTCTCT
	Forward sequencing SEQ1 AGTAGGGAAGAGATTGTA	Sequence SEQ1 TAGCGAGTTAAGTTTGCGGAGTAGGTAGAGAGGTACGATGATATGGCGTAG
	Forward sequencing SEQ2 ATGATATGGAGTAGTATATGAAAT	Sequence SEQ2 AGGTAGCCGAGAAAGACGAGGAACTGAACAACGAGGAGAGGAATCTCCTGTCAGTCGCCTACAAAAATGTCGTTGGAGCCCGGCGTTCGTCGTGGAG
	Forward sequencing SEQ3 GTGGAGGGTGTTTTTTA	Sequence SEQ3 GCATCGAACAGAAAGCCTCTGGGTCCTCGGAATCCCCGGAAAAGTCCAAGTTGGTGCGGGAG
Histone H4	PCR Forward AGGTTTTTTTGGAGAATGTTATTAGG
	PCR Reverse Biotin-ATACTTACATCACCATATAACCTTCTA
	Forward sequencing SEQ TGGAGAATGTTATTAGGG	Sequence SEQ ATGCCGTCACCTACACCGAGCATGCCAAGAGGAAGACCGTCACCGCCATGGATGTCGTCTACGCCCTTAAGAGGCAAGGACGTA

## Sheet: Table S8
Supplementary Table 8: Databases used to retrieve sequences for phylogenetic analyses
Online database
http://www.ncbi.nlm.nih.gov/blast
http://reefgenomics.org/blast/
http://blast.tardigrades.org/
http://www.compagen.org/blast.html
http://www.ensembl.org/index.html
https://genome.jgi.doe.gov/portal/
https://i5k.nal.usda.gov/webapp/blast/
http://metazoa.ensembl.org/index.html
https://neurobase.rc.ufl.edu/pleurobrachia/blast
http://ryanlab.whitney.ufl.edu/genomes/Lpol/blast/
http://smedgd.neuro.utah.edu/
